# Supplementary material for: Modification of BCLX pre-mRNA splicing has antitumor efficacy alone or in combination with radiotherapy in human glioblastoma cells
Source: Cell Death Dis. 2024 Feb 21;15(2):160. doi: 10.1038/s41419-024-06507-x (PMC10881996; doi:10.1038/s41419-024-06507-x)
Supplement: Supplementary file 3 — corResult of BCL2L1.csv [file 41419_2024_6507_MOESM3_ESM.csv]

	id	R	Low95CI	High95CI	pvalue
cor13862	AC009597.1	-0.354773489	-0.478638314	-0.217062877	1.67E-06
cor30827	PRAME	-0.305407878	-0.434795815	-0.163665358	4.39E-05
cor10914	AL713998.1	-0.300191655	-0.430127083	-0.158071206	6.00E-05
cor10049	LINC02533	-0.290574458	-0.421501042	-0.147781078	0.000105224
cor29698	PAX1	-0.274699464	-0.407210112	-0.130862651	0.000254657
cor22120	DLK1	-0.261219394	-0.395023978	-0.116562034	0.000517815
cor857	GUCA2A	-0.257121583	-0.391310155	-0.112226641	0.000637848
cor4127	YWHAQP5	-0.254030358	-0.388505699	-0.10895984	0.000744833
cor3666	MTCO1P42	-0.253341253	-0.387880182	-0.108232021	0.00077083
cor30306	AC124864.2	-0.248813018	-0.383766708	-0.103453262	0.000963519
cor8312	HAND2-AS1	-0.235486902	-0.371630039	-0.089428705	0.001815442
cor30141	CTCFL	-0.23050055	-0.367076757	-0.08419586	0.002281004
cor23088	CRABP1	-0.229429336	-0.366097724	-0.083072744	0.002394188
cor21618	OTX2	-0.22937995	-0.366052581	-0.083020974	0.002399527
cor1375	AC099063.2	-0.225459089	-0.362466489	-0.078913372	0.00285951
cor32428	MAGEC2	-0.22029214	-0.357734498	-0.073507924	0.003587214
cor11724	AC073316.1	-0.219704392	-0.35719578	-0.072893592	0.003679775
cor10830	RHAG	-0.218007695	-0.355640107	-0.071120778	0.003959178
cor22473	AC020658.3	-0.212851659	-0.350907941	-0.065739122	0.004929222
cor28277	ZNF849P	-0.212693711	-0.350762866	-0.065574398	0.004962042
cor32474	MAGEA3	-0.203224689	-0.342053475	-0.055713748	0.007325602
cor18653	AP000842.3	-0.200178212	-0.339246313	-0.052547377	0.008275252
cor18945	LINC02367	-0.196919821	-0.336241141	-0.049164036	0.009410323
cor6206	THAP12P2	-0.196240524	-0.335614277	-0.048459117	0.009663602
cor22752	AC025271.1	-0.195314629	-0.334759649	-0.047498535	0.010018519
cor21070	RPL7P45	-0.194668995	-0.334163575	-0.046828876	0.010272767
cor8449	IRX2	-0.194174751	-0.333707194	-0.046316329	0.010471229
cor16225	MAPK6P6	-0.190473503	-0.330287414	-0.042480495	0.012068004
cor31677	AL353691.2	-0.188714192	-0.328660605	-0.04065874	0.012899324
cor30316	LIPI	-0.185384582	-0.325579489	-0.037213642	0.014610949
cor32478	MAGEA6	-0.184857217	-0.325091208	-0.036668309	0.014899509
cor4439	FAR2P4	-0.184465914	-0.324728857	-0.036263729	0.015116825
cor19319	COL2A1	-0.184151384	-0.324437569	-0.035938563	0.015293505
cor15200	PCAT7	-0.183779883	-0.324093487	-0.035554541	0.015504504
cor23087	AC011270.2	-0.183278861	-0.323629382	-0.035036701	0.015793087
cor32285	RHOXF2	-0.183248369	-0.323601135	-0.035005187	0.015810801
cor2605	AL358473.1	-0.183023704	-0.323393001	-0.034773009	0.015941846
cor24323	AC007496.3	-0.18286999	-0.323250589	-0.034614164	0.016032051
cor31615	NR0B1	-0.182862015	-0.3232432	-0.034605922	0.016036744
cor12578	AC002540.1	-0.181269687	-0.321767576	-0.032960882	0.016997901
cor2609	IGFN1	-0.179837676	-0.320439935	-0.031482151	0.017904693
cor11957	HOTTIP	-0.178591586	-0.319284216	-0.030195936	0.018727642
cor17196	HBE1	-0.175483781	-0.316399974	-0.026990197	0.020924404
cor15190	BARX1-DT	-0.173176893	-0.314257348	-0.024612586	0.022695794
cor18949	AC092821.2	-0.17198023	-0.313145327	-0.023379898	0.023664519
cor7346	HMX1	-0.171415775	-0.312620663	-0.022798608	0.024133665
cor12035	AC008080.4	-0.169521509	-0.310859301	-0.020848577	0.025766955
cor25712	AC015849.7	-0.168281627	-0.309705885	-0.019572806	0.026886577
cor30276	CU639417.5	-0.16821563	-0.309644479	-0.019504913	0.026947322
cor7525	SHISA3	-0.166966883	-0.308482372	-0.018220536	0.028119025
cor31997	RN7SL648P	-0.166625899	-0.308164973	-0.017869908	0.028446437
cor17346	OTOG	-0.164896139	-0.306554369	-0.01609179	0.030157928
cor21663	C14orf39	-0.164064645	-0.305779865	-0.015237385	0.031011374
cor3511	AL133243.4	-0.162873036	-0.3046696	-0.014013321	0.032270211
cor18979	KLRC4	-0.161898548	-0.303761348	-0.013012624	0.033331688
cor12178	LINC01447	-0.161851704	-0.303717681	-0.012964527	0.033383452
cor14325	FAM83A	-0.160940741	-0.302868392	-0.012029346	0.034403705
cor8140	AC107223.1	-0.159999728	-0.30199085	-0.01106359	0.035485219
cor2401	DNM3OS	-0.159488284	-0.301513803	-0.010538815	0.036084991
cor20965	POU4F1	-0.158369549	-0.300470057	-0.009391203	0.037426849
cor20926	RPL35AP31	-0.158306791	-0.300411496	-0.009326837	0.037503354
cor11704	ELFN1-AS1	-0.158157683	-0.300272354	-0.009173913	0.037685654
cor4253	RGPD6	-0.155616628	-0.297900217	-0.006568897	0.040909051
cor19084	PIK3C2G	-0.15556043	-0.297847735	-0.006511308	0.040982878
cor8450	C5orf38	-0.153704274	-0.296113828	-0.00460974	0.043484955
cor22748	HNRNPA3P11	-0.152990431	-0.295446749	-0.003878719	0.044480675
cor10189	AL139231.1	-0.15204371	-0.294561835	-0.002909463	0.045830576
cor1504	COL11A1	-0.151700435	-0.29424091	-0.002558086	0.046328417
cor4630	B3GALT1-AS1	-0.151675991	-0.294218056	-0.002533067	0.046364039
cor10188	PRL	-0.149386518	-0.29207681	-0.000190516	0.049803244
cor26132	IGF2BP1	-0.148821707	-0.291548346	0.000387137	0.050683552
cor11632	KIF25-AS1	-0.148578134	-0.291320421	0.000636218	0.051067149
cor24236	FRG2DP	-0.146745674	-0.289605164	0.002509519	0.05403097
cor28285	AC124856.1	-0.146545448	-0.289417689	0.002714143	0.054363268
cor3166	ZNF695	-0.146061205	-0.288964238	0.003208974	0.05517392
cor9117	DDX18P4	-0.144564831	-0.28756261	0.004737603	0.057742276
cor7032	AC133473.1	-0.144090715	-0.287118386	0.005221793	0.058576303
cor32356	GPC3	-0.14274157	-0.285853964	0.006599222	0.06100401
cor29409	HNRNPDLP4	-0.1426634	-0.285780688	0.006679013	0.061147167
cor9621	SPINK5	-0.141857247	-0.285024904	0.007501777	0.062639672
cor30307	LINC01667	-0.141152883	-0.284364404	0.008220489	0.063968047
cor18946	AC141557.1	-0.140757936	-0.283993992	0.008623413	0.064722918
cor31384	RPL5P35	-0.140356425	-0.283617381	0.009032985	0.065497789
cor3247	AC013460.1	-0.140330882	-0.28359342	0.009059039	0.065547339
cor1787	RNVU1-31	-0.14022074	-0.2834901	0.009171383	0.065761354
cor16864	GFRA1	-0.139344228	-0.282667759	0.010065279	0.067484902
cor26639	LINC01987	-0.13898876	-0.282334199	0.01042773	0.068194305
cor13071	ATP6V0A4	-0.138454854	-0.281833135	0.010972049	0.06927122
cor14179	AP003467.2	-0.138225491	-0.281617856	0.011205858	0.069738089
cor27074	DSC3	-0.137972807	-0.281380671	0.011463422	0.07025539
cor7580	RASL11B	-0.137854651	-0.281269757	0.011583853	0.07049835
cor540	LIN28A	-0.137774285	-0.281194314	0.011665764	0.070663994
cor395	RN7SL277P	-0.1377332	-0.281155746	0.011707638	0.070748797
cor4737	AC009336.1	-0.137369068	-0.280813895	0.01207874	0.071504019
cor7608	NMU	-0.136493521	-0.279991774	0.012970877	0.073346755
cor11113	LIN28B	-0.13622375	-0.279738422	0.013245712	0.073922231
cor11008	PRSS35	-0.135549936	-0.27910553	0.013932076	0.075375603
cor18944	AC009533.3	-0.135405996	-0.278970316	0.014078678	0.075689049
cor28271	ZNF676	-0.13479124	-0.278392763	0.014704733	0.077039642
cor15189	BARX1	-0.134011164	-0.277659745	0.015498978	0.078781387
cor20964	AL445209.1	-0.133946056	-0.277598557	0.01556526	0.078928184
cor27351	AC103808.3	-0.133901335	-0.277556527	0.015610787	0.079029143
cor2988	MIR4666A	-0.133794999	-0.27745659	0.015719037	0.079269618
cor11264	RN7SL564P	-0.133550386	-0.277226684	0.015968037	0.079825038
cor3513	LINC00486	-0.132478274	-0.276218838	0.017059161	0.082296472
cor8311	HAND2	-0.131206502	-0.27502289	0.018353026	0.085307504
cor4573	RPL7AP22	-0.130874039	-0.274710175	0.018691182	0.086109025
cor26899	ARHGAP28	-0.130811731	-0.274651565	0.018754552	0.086259908
cor18947	AC141557.2	-0.130301746	-0.274171806	0.019273193	0.087502853
cor4734	MIR10B	-0.129076474	-0.273018859	0.020518933	0.090547685
cor8390	F11	-0.128508254	-0.272484039	0.021096487	0.091988113
cor6964	FAUP2	-0.127575064	-0.27160551	0.022044789	0.094393261
cor38	AL645608.3	-0.127454783	-0.271492257	0.022166999	0.094706868
cor13354	VIPR2	-0.1265175	-0.270609601	0.023119156	0.097179075
cor24130	AC116348.3	-0.126496381	-0.27058971	0.023140607	0.097235362
cor28317	AC005381.1	-0.126490217	-0.270583905	0.023146867	0.097251795
cor26935	LINC01254	-0.126485379	-0.270579348	0.023151782	0.097264695
cor13332	MNX1	-0.126401211	-0.270500073	0.023237271	0.097489336
cor12188	AC004899.2	-0.125754765	-0.269891142	0.023893793	0.099228394
cor5649	TRIM71	-0.125628911	-0.269772579	0.024021594	0.099569801
cor21669	SALRNA1	-0.12551484	-0.269665112	0.024137425	0.099880046
cor12479	MTHFD2P5	-0.125423179	-0.269578754	0.024230499	0.100129897
cor11959	EVX1	-0.12491201	-0.269097121	0.024749492	0.101532303
cor28284	BNIP3P37	-0.124750892	-0.268945298	0.024913059	0.101977534
cor10924	AL365226.1	-0.124740044	-0.268935076	0.024924072	0.102007567
cor28318	AC079466.1	-0.124009068	-0.268246176	0.025666058	0.104047388
cor24234	AC023824.6	-0.123307968	-0.267585294	0.026377564	0.106033885
cor20609	SHISA2	-0.123091956	-0.267381646	0.026596751	0.106651904
cor14673	C9orf92	-0.123013073	-0.267307275	0.026676789	0.106878294
cor27373	LINC01029	-0.122977269	-0.267273519	0.026713117	0.106981175
cor3279	SNORA80B	-0.12286793	-0.26717043	0.026824055	0.107295836
cor10383	ETF1P1	-0.122706229	-0.267017966	0.026988112	0.107762518
cor11414	AL357084.1	-0.122613398	-0.266930434	0.027082293	0.108031156
cor19006	AC134349.2	-0.122285274	-0.266621023	0.027415164	0.108984901
cor24227	BMS1P8	-0.12173745	-0.266104375	0.02797084	0.110591936
cor29702	FOXA2	-0.121407261	-0.265792938	0.028305716	0.111569463
cor4623	TTC21B-AS1	-0.120387425	-0.264830825	0.02933982	0.11463141
cor11104	SIM1	-0.11998874	-0.264454628	0.029743996	0.115846086
cor21666	SIX6	-0.119879872	-0.264351894	0.029854355	0.116179511
cor7764	PRKG2	-0.119826284	-0.264301323	0.029908675	0.116343908
cor11601	PDE10A	-0.119647	-0.264132129	0.030090403	0.116895228
cor20431	TMEM132D-AS1	-0.118921434	-0.263447308	0.030825758	0.119147224
cor11798	CCNB2P1	-0.118468885	-0.263020098	0.031284332	0.120568813
cor11955	AC004080.2	-0.11839426	-0.262949646	0.031359945	0.12080449
cor16735	FGF8	-0.117755227	-0.262346284	0.032007362	0.122837312
cor13781	ASNSP1	-0.11769401	-0.262288479	0.032069375	0.123033428
cor20404	AC073593.1	-0.117662391	-0.262258621	0.032101405	0.123134821
cor14087	DCAF4L2	-0.116511223	-0.261171397	0.033267328	0.126870451
cor32179	NRK	-0.116462145	-0.261125037	0.033317026	0.127031634
cor6986	SNORA63D	-0.115754057	-0.260456089	0.034033976	0.129374784
cor13865	AC104051.2	-0.115381629	-0.260104192	0.034411003	0.13062047
cor21445	QRSL1P3	-0.115362954	-0.260086545	0.034429908	0.130683177
cor16902	TXNP1	-0.115142904	-0.259878606	0.034652654	0.131423791
cor1773	RNVU1-28	-0.114204009	-0.258991237	0.035602886	0.134620073
cor30841	AC245054.2	-0.114077484	-0.258871636	0.035730918	0.13505532
cor31933	SLC7A3	-0.113972577	-0.258772467	0.035837071	0.135417017
cor13967	EYA1	-0.113851142	-0.258657671	0.035959943	0.13583662
cor12298	AC092685.1	-0.113263456	-0.258102054	0.036554524	0.137881386
cor32316	DCAF12L2	-0.113202666	-0.258044575	0.036616022	0.138094232
cor24131	AC116348.4	-0.112872373	-0.257732259	0.036950137	0.139255077
cor32032	LPAR4	-0.112690765	-0.257560521	0.037133833	0.139896523
cor28951	SPACA4	-0.112404015	-0.257289339	0.037423857	0.140913914
cor6172	CNTN3	-0.111158236	-0.256110926	0.038683573	0.145399509
cor8142	FREM3	-0.111089388	-0.256045789	0.038753177	0.145650529
cor11193	AL136310.1	-0.110119996	-0.2551285	0.039733064	0.149219946
cor25571	RPL21P123	-0.109918528	-0.254937829	0.039936676	0.149970011
cor26170	AC015909.3	-0.109881892	-0.254903155	0.039973701	0.150106712
cor28297	AC139769.2	-0.109833902	-0.254857734	0.0400222	0.150285924
cor30490	AP000696.1	-0.109461247	-0.254505009	0.04039878	0.151683043
cor8793	SHISAL2B	-0.108292738	-0.253398746	0.04157932	0.156127475
cor27202	SRP72P1	-0.108113273	-0.253228807	0.041760595	0.156818658
cor22867	RNU5A-1	-0.107740176	-0.252875485	0.042137426	0.158262945
cor22660	AC013452.2	-0.107620624	-0.252762262	0.042258164	0.158727843
cor25957	MEOX1	-0.107523054	-0.252669855	0.0423567	0.15910802
cor1890	H3C15	-0.107366482	-0.25252156	0.042514816	0.159719526
cor24584	AC009060.1	-0.107145932	-0.252312659	0.042737527	0.160583886
cor30315	AP001347.2	-0.10681485	-0.25199904	0.043071825	0.161888001
cor13670	AC008066.1	-0.106686147	-0.251877116	0.04320177	0.162397093
cor17197	OR51B5	-0.106473532	-0.251675691	0.043416424	0.163240718
cor5600	AC092422.1	-0.106470044	-0.251672386	0.043419946	0.163254588
cor15112	AL513318.2	-0.106334845	-0.251544296	0.043556434	0.163792773
cor24329	IRX6	-0.105949252	-0.25117895	0.043945674	0.16533498
cor12189	GDI2P1	-0.105558577	-0.250808746	0.044339998	0.166908537
cor26213	CA10	-0.104936443	-0.250219124	0.044967846	0.169437346
cor21512	LINC00648	-0.104479254	-0.249785759	0.045429159	0.171313774
cor26585	EVPL	-0.104289739	-0.249606103	0.045620364	0.172096096
cor11954	HOXA11-AS	-0.104162982	-0.249485934	0.045748246	0.172620832
cor15208	AL354893.2	-0.104156366	-0.249479662	0.04575492	0.172648253
cor29701	LINC00261	-0.103445724	-0.248805871	0.046471775	0.175612419
cor28276	ZNF492	-0.103304057	-0.248671533	0.046614662	0.1762078
cor7594	PDGFRA	-0.103239468	-0.248610284	0.046679805	0.17647974
cor4453	C2orf27B	-0.102922553	-0.248309739	0.046999422	0.177818553
cor31119	Z94160.1	-0.101899422	-0.247339268	0.048031062	0.182191926
cor15259	FOXE1	-0.10097908	-0.246466045	0.048958787	0.186193031
cor4380	CYP27C1	-0.100964579	-0.246452284	0.048973402	0.186256583
cor3664	RPL7P13	-0.100529455	-0.246039353	0.049411924	0.188170978
cor11189	FCF1P5	-0.100365246	-0.245883507	0.0495774	0.188897164
cor12191	AC093775.1	-0.100357915	-0.245876549	0.049584787	0.188929632
cor8763	AC092343.1	-0.100352241	-0.245871164	0.049590505	0.188954764
cor31738	CXXC1P1	-0.100337625	-0.245857292	0.049605233	0.189019515
cor31147	AL031587.4	-0.100163041	-0.245691588	0.049781154	0.189794199
cor30195	GATA5	-0.099832648	-0.245377977	0.050114052	0.191266594
cor18975	LINC02598	-0.099765241	-0.245313991	0.050181965	0.191568011
cor30826	ZNF280A	-0.099718522	-0.245269641	0.050229035	0.191777126
cor10674	AL353597.1	-0.099445864	-0.245010801	0.050503726	0.193000859
cor12583	DLX6	-0.099297331	-0.244869787	0.050653356	0.193669887
cor4738	HAGLROS	-0.098303874	-0.243926462	0.051653981	0.198188087
cor24531	RPS12P27	-0.097870572	-0.243514939	0.052090315	0.200182479
cor16675	SFRP5	-0.097736654	-0.243387741	0.052225158	0.200801802
cor30310	FEM1AP1	-0.097660418	-0.243315328	0.052301919	0.201154986
cor2835	KCNK2	-0.097219211	-0.242896218	0.052746126	0.203207814
cor30799	RN7SL280P	-0.097117191	-0.242799299	0.052848832	0.203684636
cor10681	DNAH8	-0.096611106	-0.242318478	0.05335827	0.206061901
cor19958	LSM3P2	-0.096371338	-0.242090655	0.053599599	0.207195125
cor9817	SNORA74B	-0.096051265	-0.241786501	0.053921729	0.208714877
cor18978	KLRC4-KLRK1	-0.095946817	-0.241687242	0.054026841	0.209212538
cor26880	DLGAP1-AS5	-0.095871911	-0.241616055	0.054102222	0.209569966
cor8546	C5orf17	-0.095695894	-0.241448772	0.054279347	0.210411588
cor25001	OR3A2	-0.09563012	-0.24138626	0.054345532	0.210726706
cor13960	AC022730.1	-0.09518051	-0.240958911	0.054797921	0.212889822
cor18982	KLRC2	-0.095049109	-0.240834006	0.054930122	0.213524992
cor13393	AF233439.1	-0.095014282	-0.240800899	0.054965161	0.213693569
cor32069	PCDH11X	-0.094862463	-0.240656577	0.055117896	0.214429539
cor16873	RPL12P26	-0.094641469	-0.240446485	0.055340212	0.215504082
cor5430	AC069277.1	-0.094585407	-0.240393186	0.055396608	0.215777288
cor4867	AC074290.1	-0.09456997	-0.24037851	0.055412136	0.215852558
cor10296	H2AC17	-0.094383212	-0.240200951	0.055599995	0.216764677
cor16982	LINC01163	-0.094226245	-0.240051707	0.05575788	0.217533426
cor21789	SMOC1	-0.0941885	-0.240015818	0.055795844	0.217718573
cor9794	GABRP	-0.093885546	-0.239727748	0.056100544	0.219208683
cor31990	DDX3P1	-0.093809095	-0.239655049	0.056177431	0.219585859
cor31985	AL353804.2	-0.093165334	-0.239042817	0.056824795	0.222780223
cor17837	SLC22A12	-0.092944276	-0.238832559	0.057047061	0.223884685
cor11318	RPL21P67	-0.092743684	-0.238641755	0.057248737	0.224890252
cor32219	DCX	-0.092707914	-0.238607729	0.057284699	0.225069901
cor20460	SNORA49	-0.092599583	-0.238504679	0.057393608	0.225614595
cor24290	AC007608.1	-0.09259638	-0.238501632	0.057396829	0.225630717
cor31981	XIST	-0.09236409	-0.238280653	0.057630348	0.226801893
cor20963	RPL31P54	-0.09152489	-0.237482191	0.05847385	0.231068814
cor10187	AL359694.1	-0.091146783	-0.237122375	0.058853826	0.233009662
cor14998	PGM5-AS1	-0.091132703	-0.237108976	0.058867974	0.233082153
cor14698	AL163193.1	-0.090869528	-0.236858506	0.059132423	0.234440095
cor3493	SRD5A2	-0.090604379	-0.236606139	0.059398834	0.235813822
cor31745	SSX1	-0.090498118	-0.236504995	0.059505595	0.236365941
cor18513	AP001554.1	-0.090459762	-0.236468485	0.05954413	0.236565455
cor27145	NPM1P1	-0.090410103	-0.236421216	0.059594021	0.23682394
cor32427	MAGEC1	-0.090362165	-0.236375584	0.059642182	0.237073655
cor18651	ACRV1	-0.090260979	-0.236279263	0.059743837	0.237601349
cor16872	VAX1	-0.089793566	-0.235834289	0.060213374	0.240049619
cor9394	AC002428.2	-0.089684335	-0.235730294	0.060323092	0.240624293
cor6519	MARK2P8	-0.08959205	-0.235642428	0.060415786	0.241110562
cor3209	TPO	-0.089461945	-0.235518552	0.060546461	0.241797271
cor29755	ANKRD20A21P	-0.08931478	-0.235378425	0.060694267	0.242575674
cor1011	AL356289.2	-0.089031418	-0.235108599	0.060978843	0.244079379
cor12273	ZNF680P1	-0.088796923	-0.234885288	0.061214324	0.245328662
cor17136	IGF2-AS	-0.0885085	-0.2346106	0.061503937	0.246871334
cor8447	IRX4	-0.088288931	-0.234401471	0.061724396	0.24805024
cor4391	GPR17	-0.088276778	-0.234389896	0.061736597	0.248115603
cor16450	RPL39P25	-0.088042935	-0.234167157	0.06197137	0.249375664
cor15299	PLPPR1	-0.087983586	-0.234110624	0.062030953	0.249696169
cor18980	AC068775.1	-0.087566186	-0.233712998	0.062449964	0.251958338
cor14086	AF121898.1	-0.087526652	-0.233675334	0.062489648	0.252173332
cor32218	CAPN6	-0.087403064	-0.233557591	0.062613702	0.252846242
cor23399	ADAMTS17	-0.087074632	-0.233244669	0.062943348	0.25464051
cor32241	SLC6A14	-0.087011364	-0.233184385	0.063006846	0.254987155
cor7716	PPEF2	-0.086769636	-0.232954049	0.063249442	0.256314584
cor15214	AL161729.2	-0.086579892	-0.232773236	0.063439855	0.257359874
cor32142	RAB40AL	-0.086458475	-0.232657528	0.063561695	0.258030294
cor20975	LINC00377	-0.086326328	-0.23253159	0.063694297	0.258761322
cor19499	AMHR2	-0.08620817	-0.23241898	0.063812857	0.259416165
cor3680	TSPYL6	-0.086074673	-0.232291746	0.063946803	0.260157389
cor18977	KLRK1	-0.085984604	-0.2322059	0.064037172	0.260658299
cor18807	AC005906.1	-0.085817378	-0.232046508	0.064204949	0.261590076
cor2585	LHX9	-0.085706426	-0.23194075	0.064316261	0.262209551
cor26279	AC011195.3	-0.085623031	-0.231861257	0.064399925	0.262675827
cor26123	PRAC2	-0.085573652	-0.231814187	0.064449461	0.26295218
cor2378	LINC01142	-0.085437535	-0.231684431	0.064586011	0.263715008
cor18709	OPCML-IT1	-0.085358808	-0.231609382	0.064664984	0.264156894
cor12471	RPL13AP17	-0.084987575	-0.231255465	0.065037357	0.266247422
cor10869	BMP5	-0.084679626	-0.230961851	0.06534622	0.267990118
cor22719	WDR72	-0.084411803	-0.230706473	0.065614815	0.269512045
cor2357	AL031736.2	-0.084398395	-0.230693687	0.065628262	0.269588395
cor9593	AC008716.1	-0.084348368	-0.230645983	0.06567843	0.269873379
cor17336	AC126389.1	-0.084244732	-0.230547156	0.065782357	0.270464412
cor7650	AC104806.1	-0.084040632	-0.230352517	0.065987019	0.271630955
cor26898	AP005205.2	-0.083967936	-0.230283188	0.066059913	0.272047279
cor13949	SLCO5A1	-0.083584579	-0.229917561	0.066444286	0.274249882
cor2439	Z94057.1	-0.083527514	-0.229863133	0.066501497	0.27457878
cor18974	LINC02617	-0.083420887	-0.229761428	0.066608397	0.275194052
cor18129	CYCSP27	-0.083173928	-0.229525859	0.066855974	0.27662266
cor6270	ZNF90P1	-0.083023605	-0.22938246	0.067006664	0.277494701
cor32131	TMSB15A	-0.082776111	-0.229146352	0.067254748	0.278934479
cor13334	MNX1-AS1	-0.082679234	-0.229053927	0.06735185	0.27949942
cor5593	ARL4AP4	-0.082610833	-0.228988668	0.067420409	0.27989877
cor5781	AC006058.1	-0.082565799	-0.228945702	0.067465546	0.280161903
cor13950	AC079089.1	-0.082198983	-0.228595708	0.067833179	0.282311413
cor32043	AL359885.1	-0.082001547	-0.228407311	0.068031037	0.283472946
cor22376	AC026951.1	-0.081867089	-0.228279002	0.068165776	0.284265809
cor11056	GABRR1	-0.081370725	-0.227805296	0.06866313	0.287205601
cor5858	RN7SL664P	-0.081039848	-0.227489483	0.068994625	0.289176535
cor29803	BPIFB2	-0.081022018	-0.227472464	0.069012488	0.289283001
cor30293	FP671120.7	-0.080462856	-0.226938687	0.069572617	0.292635058
cor16197	RBP3	-0.080321434	-0.226803672	0.069714268	0.293486932
cor5558	AC090950.2	-0.080021282	-0.226517098	0.070014888	0.295300401
cor14590	AL136231.1	-0.079845846	-0.226349586	0.070190584	0.296363793
cor31949	AL590762.2	-0.079683971	-0.226195016	0.070352691	0.297347232
cor25726	TBC1D3G	-0.079547703	-0.226064891	0.070489148	0.29817678
cor10219	H4C1	-0.079478032	-0.225998359	0.070558914	0.298601501
cor27016	MIR133A1HG	-0.079075423	-0.225613862	0.07096204	0.301063681
cor3850	RN7SL160P	-0.078921922	-0.225467254	0.071115726	0.302005948
cor32443	AFF2	-0.078618717	-0.225177647	0.071419274	0.303872878
cor18809	NTF3	-0.078449799	-0.225016292	0.071588372	0.304916251
cor27762	ZNF177	-0.078400271	-0.224968981	0.07163795	0.305222619
cor108	AL590822.1	-0.078331905	-0.224903673	0.071706385	0.30564585
cor9066	POU5F2	-0.078234028	-0.224810171	0.071804359	0.306252447
cor8320	ADAM29	-0.07818694	-0.224765187	0.071851492	0.306544559
cor1821	AC244394.1	-0.078184017	-0.224762395	0.071854418	0.306562698
cor5477	FANCD2OS	-0.078107197	-0.224689006	0.071931311	0.307039664
cor31989	UHRF2P1	-0.077962726	-0.224550984	0.072075913	0.307937981
cor28327	AC011474.2	-0.077631834	-0.22423484	0.072407082	0.310001949
cor13893	AC104852.1	-0.077374195	-0.223988662	0.072664915	0.311615259
cor20211	TBX5	-0.077140784	-0.223765618	0.072898484	0.313081578
cor6200	SETP6	-0.077068525	-0.223696566	0.072970788	0.313536429
cor21300	MYH6	-0.076926195	-0.223560548	0.073113203	0.314433618
cor29757	DEFB124	-0.076891784	-0.223527661	0.073147634	0.314650786
cor10285	H2AC13	-0.076872576	-0.223509305	0.073166852	0.314772047
cor26900	LINC00668	-0.076836086	-0.223474431	0.073203363	0.315002498
cor5397	LINC01238	-0.07674948	-0.223391661	0.073290015	0.315549886
cor20207	LINC01234	-0.07673029	-0.223373321	0.073309215	0.315671261
cor19777	AC025423.3	-0.076477077	-0.223131308	0.073562549	0.31727564
cor4266	RPS14P4	-0.076429353	-0.223085692	0.073610294	0.31757862
cor30284	FP475955.4	-0.076381953	-0.223040387	0.073657713	0.317879722
cor21057	RPL39P29	-0.076208727	-0.222874808	0.073831006	0.318981702
cor16182	GPRIN2	-0.076201819	-0.222868205	0.073837917	0.319025701
cor10269	H2AC12	-0.076156004	-0.222824411	0.073883748	0.319317597
cor27349	AC103808.6	-0.076087664	-0.222759085	0.07395211	0.319753318
cor13615	AC013643.2	-0.076034279	-0.222708052	0.074005512	0.320093963
cor21689	LINC00643	-0.075944197	-0.222621939	0.074095621	0.320669299
cor31651	AC092198.1	-0.075359047	-0.222062516	0.074680882	0.324422817
cor7089	AC073365.1	-0.075269304	-0.22197671	0.074770633	0.325000982
cor32133	NXF4	-0.074953665	-0.221674899	0.075086281	0.327039755
cor375	ACTL8	-0.0749467	-0.221668239	0.075093246	0.327084833
cor14806	FAM205A	-0.074689421	-0.22142221	0.075350509	0.32875287
cor26427	RPL36AP48	-0.074550891	-0.221289731	0.075489022	0.329653266
cor30302	SOWAHCP2	-0.074535209	-0.221274733	0.075504702	0.329755296
cor939	CCNB1IP1P1	-0.074514274	-0.221254712	0.075525634	0.329891534
cor21463	SLC25A21	-0.074119018	-0.220876685	0.075920806	0.332470454
cor6331	SLC9C1	-0.07375533	-0.22052881	0.076284375	0.334854779
cor19553	NEUROD4	-0.073745067	-0.220518992	0.076294634	0.334922224
cor30469	LINC01436	-0.073638345	-0.220416904	0.076401313	0.335624044
cor27910	MTCO2P27	-0.07312912	-0.21992974	0.076910287	0.338985709
cor24238	ANKRD26P1	-0.073025208	-0.219830321	0.077014139	0.339674312
cor7739	CXCL13	-0.072964661	-0.219772391	0.077074648	0.34007595
cor22978	NPTN-IT1	-0.072942993	-0.219751659	0.077096303	0.340219758
cor6000	GLYCTK-AS1	-0.072852814	-0.219665374	0.077186424	0.340818686
cor27177	AC012254.1	-0.072595381	-0.219419047	0.077443679	0.342532107
cor7374	LINC01096	-0.072441407	-0.219271706	0.077597537	0.343559533
cor27331	AC091138.1	-0.072337532	-0.219172302	0.077701329	0.344253759
cor12187	AC004899.1	-0.072169478	-0.219011475	0.077869243	0.345378798
cor14575	KCNV2	-0.07191214	-0.218765188	0.07812635	0.347106044
cor22074	TCL6	-0.07180987	-0.218667305	0.078228522	0.347793984
cor8730	AC020728.1	-0.071750794	-0.218610762	0.078287541	0.348191764
cor9810	AC022217.4	-0.071746352	-0.21860651	0.078291979	0.348221688
cor25614	AC079915.1	-0.071630462	-0.218495586	0.078407752	0.34900289
cor21569	AL365475.1	-0.071593774	-0.218460469	0.078444402	0.34925043
cor11756	RNF216-IT1	-0.071591383	-0.218458181	0.07844679	0.349266561
cor30618	LINC00163	-0.071553803	-0.218422209	0.078484332	0.349520248
cor2403	C1orf105	-0.07123871	-0.21812059	0.078799081	0.351651813
cor20183	RN7SKP71	-0.071119477	-0.218006449	0.078918175	0.352460529
cor9606	AC011375.1	-0.0710008	-0.217892836	0.07903671	0.353266637
cor30660	AP000526.1	-0.070734789	-0.217638161	0.079302388	0.355077698
cor7212	AC092574.2	-0.070352948	-0.217272556	0.079683714	0.357687485
cor10860	KLHL31	-0.07019971	-0.217125823	0.079836733	0.358738184
cor8453	IRX1	-0.070139571	-0.217068234	0.079896784	0.359151062
cor27275	MC4R	-0.070115925	-0.217045591	0.079920395	0.359313481
cor28042	UCA1	-0.070108936	-0.217038898	0.079927374	0.359361496
cor5625	RBMS3-AS2	-0.070096605	-0.217027091	0.079939686	0.359446217
cor5088	AC010136.1	-0.070083481	-0.217014523	0.079952791	0.359536407
cor24289	AC007608.4	-0.070068274	-0.21699996	0.079967976	0.359640926
cor21410	RN7SL660P	-0.06988281	-0.216822353	0.080153157	0.360917148
cor10186	NBAT1	-0.06973375	-0.2166796	0.080301984	0.361944912
cor5019	TPT1P2	-0.069564329	-0.21651734	0.080471131	0.363115264
cor12582	DLX6-AS1	-0.069390331	-0.216350689	0.080644837	0.364319668
cor11636	DACT2	-0.069370157	-0.216331366	0.080664977	0.364459474
cor7524	BEND4	-0.069342914	-0.216305272	0.080692174	0.364648321
cor31817	AC239585.2	-0.069083046	-0.216056356	0.080951587	0.366452729
cor16728	TLX1	-0.068559176	-0.215554507	0.081474478	0.370106989
cor13589	NEFL	-0.068322214	-0.21532748	0.08171097	0.371767262
cor30689	MIR3198-1	-0.068288672	-0.215295343	0.081744445	0.372002648
cor20444	AC126564.1	-0.068125164	-0.21513868	0.081907617	0.373151376
cor13054	CHRM2	-0.068009971	-0.215028304	0.082022569	0.373961978
cor4823	AC018735.1	-0.067641259	-0.214674987	0.082390481	0.376563806
cor20583	ANKRD20A19P	-0.067639217	-0.21467303	0.082392519	0.376578248
cor26124	HOXB13	-0.067496399	-0.214536165	0.082535016	0.377589036
cor21467	TTC6	-0.067456318	-0.214497753	0.082575007	0.377873012
cor3663	LHCGR	-0.067270994	-0.214320143	0.082759903	0.379187709
cor10213	SLC17A1	-0.067125438	-0.214180639	0.082905116	0.380222242
cor25189	SCARNA21	-0.067121307	-0.21417668	0.082909237	0.380251626
cor18210	LINC02728	-0.067119014	-0.214174481	0.082911525	0.380267942
cor11958	AC004080.1	-0.067046473	-0.214104954	0.082983892	0.3807842
cor27728	FBN3	-0.066968064	-0.214029801	0.083062112	0.381342704
cor21992	RN7SKP255	-0.066927383	-0.213990808	0.083102694	0.381632667
cor1292	PTGFR	-0.066827701	-0.213895262	0.083202131	0.382343744
cor905	AL451062.1	-0.066756117	-0.213826645	0.083273538	0.382854884
cor12190	CDC14C	-0.066730859	-0.213802434	0.083298733	0.383035334
cor26645	C17orf99	-0.066686188	-0.213759615	0.083343292	0.383354601
cor31648	RN7SL732P	-0.066578328	-0.213656221	0.08345088	0.384126162
cor24797	LINC00311	-0.06654551	-0.213624762	0.083483614	0.384361104
cor13441	AF131215.2	-0.066246124	-0.213337755	0.083782222	0.386508429
cor2645	MGAT4EP	-0.06617929	-0.213273681	0.083848879	0.386988782
cor21466	FOXA1	-0.066160562	-0.213255726	0.083867557	0.387123447
cor11599	AL450345.1	-0.066134437	-0.213230679	0.083893612	0.387311353
cor18280	AP004833.1	-0.066068738	-0.213167692	0.083959135	0.387784134
cor31888	ZC3H12B	-0.065999259	-0.213101078	0.084028426	0.388284498
cor18361	MMP13	-0.065921003	-0.213026048	0.084106469	0.388848542
cor29	LINC02593	-0.065903055	-0.21300884	0.084124367	0.388977968
cor6881	LRRC31	-0.065770834	-0.212882065	0.084256223	0.389932287
cor11361	MYB	-0.065758341	-0.212870086	0.084268681	0.390022529
cor25892	AC099811.1	-0.065608788	-0.212726687	0.084417813	0.391103785
cor27017	GATA6	-0.065590752	-0.212709392	0.084435798	0.391234307
cor11802	AC006042.2	-0.065582116	-0.212701112	0.08444441	0.39129681
cor28255	BNIP3P26	-0.065236876	-0.21237005	0.08478865	0.393800491
cor28274	ZNF98	-0.065172731	-0.212308536	0.084852606	0.394266727
cor18224	AP001646.1	-0.065147807	-0.212284634	0.084877455	0.394447972
cor24415	AC009118.1	-0.065136497	-0.212273788	0.084888732	0.394530236
cor15183	WNK2	-0.064957707	-0.212102322	0.085066985	0.395832034
cor24226	AC142384.1	-0.06451292	-0.211675716	0.085510395	0.399081743
cor11809	AC060834.1	-0.064303795	-0.21147512	0.085718852	0.400615134
cor11953	HOXA11	-0.064300257	-0.211471727	0.085722378	0.400641103
cor10985	AL451064.2	-0.064121241	-0.211300002	0.085900812	0.401956559
cor28283	ZNF730	-0.064072963	-0.211253689	0.085948931	0.402311755
cor32145	Z75746.1	-0.063667795	-0.210864984	0.086352739	0.405300068
cor16985	EBF3	-0.063613214	-0.210812617	0.086407134	0.405703635
cor10832	TFAP2B	-0.063586739	-0.210787216	0.086433517	0.405899469
cor21462	PAX9	-0.063566978	-0.210768256	0.08645321	0.406045677
cor6853	LINC01324	-0.063566808	-0.210768092	0.08645338	0.406046941
cor21791	SLC8A3	-0.06347222	-0.210677338	0.086547641	0.406747224
cor12584	DLX5	-0.063384543	-0.210593213	0.086635011	0.407396978
cor13237	AC092666.1	-0.063361365	-0.210570973	0.086658109	0.40756885
cor14661	CER1	-0.063209576	-0.210425327	0.086809361	0.408695453
cor25716	CCL14	-0.063202223	-0.210418271	0.086816688	0.408750075
cor18104	AP000763.2	-0.063143406	-0.210361832	0.086875295	0.409187153
cor27303	CDH7	-0.062658902	-0.209896882	0.087358032	0.412798049
cor19229	AC087588.1	-0.06258191	-0.209822991	0.087434737	0.413373569
cor2389	HMGB1P11	-0.062424961	-0.209672358	0.087591095	0.414548236
cor2859	AL445435.1	-0.062410497	-0.209658477	0.087605503	0.414656584
cor14984	AL136317.3	-0.062398733	-0.209647185	0.087617223	0.414744727
cor28328	AC011474.4	-0.062335484	-0.20958648	0.087680231	0.415218786
cor21020	FARP1-AS1	-0.062289924	-0.20954275	0.087725617	0.415560467
cor11100	PRDM13	-0.062227262	-0.209482606	0.087788038	0.416030667
cor15631	RN7SL665P	-0.062075012	-0.209336468	0.087939699	0.417174415
cor20946	LMO7DN-IT1	-0.062050832	-0.209313258	0.087963785	0.417356234
cor20695	AL160394.2	-0.061947805	-0.209214363	0.088066408	0.418131441
cor17651	GLYATL1P2	-0.061890133	-0.209159002	0.088123852	0.41856575
cor11633	KIF25	-0.061857466	-0.209127643	0.088156391	0.418811878
cor17605	AC109635.4	-0.061643498	-0.208922242	0.088369504	0.420426049
cor7776	AC067942.1	-0.061384002	-0.208673115	0.088627946	0.422388544
cor199	AL357552.2	-0.061373201	-0.208662746	0.088638703	0.422470344
cor23189	BNC1	-0.061308118	-0.208600261	0.088703517	0.422963434
cor27330	AC023301.1	-0.061281085	-0.208574306	0.088730439	0.423168345
cor10294	H3C11	-0.061274428	-0.208567914	0.088737069	0.423218817
cor23326	ST8SIA2	-0.061199522	-0.208495996	0.088811664	0.423786942
cor5218	LINC01807	-0.060985344	-0.208290352	0.089024945	0.425413821
cor32049	RPS6KA6	-0.060981073	-0.208286251	0.089029197	0.425446295
cor26497	AC097641.1	-0.060971405	-0.208276968	0.089038825	0.425519824
cor6205	CADM2-AS1	-0.060663218	-0.207981036	0.089345695	0.427867452
cor19005	TAS2R30	-0.060288912	-0.207621579	0.089718364	0.430728775
cor15565	AL359091.1	-0.06028339	-0.207616276	0.089723861	0.430771066
cor4051	AL845331.3	-0.060020564	-0.207363852	0.089985512	0.43278687
cor10283	H4C10P	-0.059956281	-0.20730211	0.090049504	0.433280726
cor13954	PRDM14	-0.059863795	-0.207213278	0.09014157	0.433991819
cor15645	AL157938.3	-0.05981592	-0.207167293	0.090189226	0.434360174
cor3230	AC108025.1	-0.059741699	-0.207096002	0.090263107	0.434931591
cor12487	SEMA3D	-0.059703775	-0.207059574	0.090300856	0.435223729
cor15133	AL353748.1	-0.059627572	-0.206986376	0.090376708	0.435811083
cor21453	AL133304.2	-0.059602616	-0.206962404	0.090401548	0.436003538
cor7447	CCKAR	-0.059573168	-0.206934117	0.090430859	0.43623069
cor27332	LINC02864	-0.059463929	-0.206829182	0.090539589	0.437073928
cor19088	AC092828.1	-0.05936911	-0.206738095	0.090633964	0.437806609
cor10909	SCAT8	-0.059168247	-0.206545132	0.090833875	0.439361012
cor29751	MIR663AHG	-0.059157313	-0.206534627	0.090844757	0.439445719
cor10284	H2BC13	-0.058915583	-0.206302388	0.091085325	0.441320742
cor1855	RNVU1-2	-0.058824867	-0.206215229	0.0911756	0.442025568
cor7598	RPL38P3	-0.058742879	-0.206136454	0.091257189	0.442663135
cor9600	AC091959.2	-0.058713814	-0.206108527	0.091286111	0.442889279
cor6613	AC092969.1	-0.058685725	-0.206081539	0.091314062	0.443107883
cor29804	BPIFB4	-0.058512711	-0.205915296	0.091486222	0.444455766
cor7595	LINC02283	-0.058501962	-0.205904967	0.091496918	0.444539589
cor3374	RPL36AP13	-0.058415248	-0.205821643	0.0915832	0.445216084
cor12770	LHFPL3-AS1	-0.058253555	-0.205666266	0.091744082	0.446479083
cor29904	GHRH	-0.058181496	-0.20559702	0.091815776	0.447042585
cor28272	ZNF729	-0.057969652	-0.205393434	0.092026542	0.448701552
cor15131	AL353748.2	-0.057947447	-0.205372095	0.092048633	0.448875638
cor30117	CYP24A1	-0.057901276	-0.205327721	0.092094567	0.449237749
cor21372	AL390334.1	-0.057895351	-0.205322027	0.092100461	0.449284228
cor18981	KLRC3	-0.057875711	-0.205303152	0.092119999	0.449438312
cor9239	AC106806.1	-0.057728958	-0.205162109	0.092265993	0.450590637
cor11148	SUMO2P8	-0.057601934	-0.205040022	0.092392355	0.45158938
cor16116	CCNYL2	-0.057497674	-0.204939812	0.092496067	0.452410063
cor9403	AC109439.1	-0.057406644	-0.204852314	0.092586616	0.453127292
cor3864	CYP26B1	-0.057267455	-0.204718523	0.092725065	0.45422519
cor20271	RNU4-1	-0.057251733	-0.20470341	0.092740704	0.454349303
cor12721	COL26A1	-0.057196027	-0.204649862	0.092796112	0.454789187
cor3840	CLEC4F	-0.057191947	-0.204645941	0.09280017	0.454821409
cor30956	AL008638.1	-0.057102847	-0.20456029	0.092888791	0.455525515
cor20453	AC131009.2	-0.057014416	-0.204475282	0.092976744	0.456224927
cor29634	OTOR	-0.056967536	-0.204430215	0.093023371	0.456595953
cor14000	CASC9	-0.056876183	-0.204342393	0.093114227	0.457319439
cor15248	ZNF322P1	-0.056688483	-0.204161942	0.093300898	0.458807956
cor2377	METTL11B	-0.056244865	-0.203735417	0.093742042	0.462336651
cor8189	PRSS48	-0.056106499	-0.203602371	0.093879625	0.463440327
cor21993	CHORDC2P	-0.056022238	-0.203521346	0.093963406	0.464113147
cor3619	SIX2	-0.055976675	-0.203477533	0.094008708	0.464477188
cor26994	AC006557.1	-0.05589447	-0.203398483	0.094090442	0.465134395
cor5652	SEC13P1	-0.055849282	-0.203355028	0.094135371	0.465495882
cor27329	NETO1	-0.05558075	-0.203096785	0.094402344	0.4676472
cor9715	SGCD	-0.055405324	-0.202928069	0.094576742	0.469055563
cor21690	KCNH5	-0.055256195	-0.202784638	0.094724989	0.470254627
cor1130	LINC01767	-0.055143454	-0.2026762	0.094837058	0.471162226
cor31562	HAUS1P2	-0.055088602	-0.202623441	0.094891582	0.471604147
cor8319	GLRA3	-0.055066855	-0.202602523	0.094913199	0.471779419
cor2954	AL627308.2	-0.054925867	-0.202466909	0.095053338	0.472916574
cor1170	KANK4	-0.054911054	-0.202452659	0.095068063	0.473036142
cor4217	RPL22P8	-0.054798841	-0.202344718	0.095179595	0.4739424
cor22373	UBE2CP4	-0.054671347	-0.202222074	0.095306313	0.474973223
cor22444	AC078909.2	-0.054378469	-0.201940318	0.095597388	0.477345832
cor20629	PDX1	-0.054115797	-0.201687601	0.09585842	0.47947919
cor27280	AC105094.2	-0.05397116	-0.201548437	0.096002146	0.480656101
cor20445	LINC02370	-0.053938602	-0.20151711	0.096034499	0.480921241
cor19267	AC090525.2	-0.053937899	-0.201516434	0.096035197	0.480926962
cor13674	KCTD9P6	-0.05390792	-0.201487588	0.096064986	0.481171174
cor6906	TMEM212	-0.053691164	-0.20127902	0.09628036	0.482938843
cor23648	RPL23AP86	-0.053554007	-0.201147036	0.096416636	0.484059183
cor30295	FP236383.3	-0.053517734	-0.20111213	0.096452675	0.484355705
cor32263	RNU1-67P	-0.053509306	-0.20110402	0.096461048	0.484424614
cor2477	AL359853.1	-0.053444568	-0.201041721	0.096525368	0.484954111
cor11950	HOXA9	-0.05320672	-0.200812824	0.096761666	0.486902159
cor31056	AL008723.2	-0.053138056	-0.200746741	0.09682988	0.487465319
cor19929	HNRNPA1P50	-0.052856867	-0.200476109	0.097109209	0.489775156
cor30298	LINC01666	-0.052695526	-0.200320815	0.097269473	0.491103129
cor32054	AC003001.1	-0.052521834	-0.200153624	0.097441996	0.492534906
cor10295	H3C12	-0.052516207	-0.200148208	0.097447585	0.492581323
cor3704	MIR217HG	-0.052262033	-0.199903532	0.097700031	0.494680618
cor14283	AARD	-0.052125032	-0.199771642	0.097836094	0.495814117
cor26752	GCGR	-0.052020348	-0.199670861	0.097940057	0.496681155
cor11956	HOXA13	-0.051969002	-0.199621428	0.097991047	0.497106718
cor6333	AC112487.1	-0.05192619	-0.19958021	0.098033564	0.497461704
cor28267	ZNF208	-0.051705207	-0.199367449	0.098253007	0.49929613
cor18250	CCDC83	-0.051643362	-0.199307902	0.098314419	0.499810155
cor21471	SSTR1	-0.051609049	-0.199274864	0.098348491	0.50009547
cor28268	AC003973.2	-0.051485168	-0.199155582	0.098471499	0.501126253
cor10232	H4C4	-0.051385097	-0.199059224	0.098570861	0.501959734
cor24801	RN7SL381P	-0.051368277	-0.199043028	0.098587562	0.502099895
cor2607	ASCL5	-0.05127765	-0.19895576	0.098677544	0.502855457
cor24824	AC010531.2	-0.051273777	-0.19895203	0.098681389	0.502887757
cor521	AL033528.2	-0.051088752	-0.198773855	0.098865091	0.50443222
cor5623	RBMS3-AS3	-0.051053065	-0.198739489	0.098900521	0.504730392
cor32205	IRS4	-0.050967992	-0.198657562	0.098984981	0.505441571
cor21177	OR4N2	-0.050959723	-0.198649598	0.09899319	0.505510724
cor30	SAMD11	-0.050934532	-0.198625338	0.099018199	0.505721432
cor18292	DEUP1	-0.050926148	-0.198617264	0.099026523	0.505791568
cor10666	RPL12P2	-0.050671157	-0.198371686	0.09927966	0.5079271
cor6187	AGGF1P3	-0.050596582	-0.19829986	0.099353689	0.508552546
cor24710	CLEC3A	-0.050498323	-0.198205221	0.099451226	0.509377236
cor27244	ONECUT2	-0.050428703	-0.198138165	0.099520333	0.509961978
cor7591	MORF4L2P1	-0.050177251	-0.197895959	0.09976992	0.512076833
cor30993	RPS3AP51	-0.050128805	-0.197849292	0.099818005	0.512484815
cor6028	ITIH4-AS1	-0.050071368	-0.197793964	0.099875013	0.512968729
cor30849	AP000343.1	-0.050010933	-0.197735748	0.099934994	0.513478149
cor16493	RPL22P18	-0.049975892	-0.197701992	0.099969772	0.513773641
cor25004	AC025125.1	-0.049955209	-0.197682068	0.0999903	0.513948097
cor27873	AC008543.3	-0.049946761	-0.19767393	0.099998684	0.514019361
cor24752	AC092139.3	-0.049942437	-0.197669764	0.100002976	0.514055843
cor32477	CSAG3	-0.0498927	-0.19762185	0.100052338	0.51447553
cor11245	Z99496.1	-0.049751285	-0.197485616	0.100192684	0.515669774
cor31081	APOL5	-0.049727703	-0.197462898	0.100216087	0.515869061
cor17384	NAV2-AS5	-0.049715934	-0.197451559	0.100227767	0.515968533
cor5657	SUSD5	-0.049634826	-0.19737342	0.100308257	0.51665433
cor31308	SCUBE1	-0.049411386	-0.197158147	0.100529988	0.518546022
cor28229	AC010636.1	-0.049233847	-0.196987087	0.100706158	0.520051631
cor24552	AC126773.4	-0.049036252	-0.196796692	0.100902219	0.521729949
cor7923	TET2-AS1	-0.048972183	-0.196734955	0.100965788	0.522274727
cor12113	AC005537.2	-0.048852085	-0.196619226	0.101084945	0.523296697
cor9673	ZNF300P1	-0.048826741	-0.196594803	0.10111009	0.523512494
cor25000	AC090282.1	-0.048821183	-0.196589447	0.101115605	0.523559826
cor22272	AC135068.6	-0.04881628	-0.196584722	0.101120469	0.523601578
cor31853	PAGE5	-0.048771197	-0.196541278	0.101165197	0.523985581
cor32473	GABRQ	-0.048723027	-0.196494859	0.101212987	0.52439604
cor28329	VSTM2B	-0.048717322	-0.196489361	0.101218647	0.524444665
cor28337	AC008507.2	-0.048695514	-0.196468345	0.101240283	0.524630556
cor13353	LINC00689	-0.04864763	-0.196422199	0.101287789	0.525038836
cor10533	BTNL2	-0.048585147	-0.196361984	0.101349777	0.525571829
cor17713	RN7SL23P	-0.048559673	-0.196337434	0.101375049	0.525789212
cor10293	H1-5	-0.048516461	-0.196295789	0.101417917	0.526158059
cor9290	KDELC1P1	-0.048357279	-0.196142376	0.10157583	0.527517933
cor30807	IGLV8-61	-0.048239526	-0.196028885	0.10169264	0.528525026
cor26108	HOXB2	-0.048157544	-0.195949869	0.101773962	0.529226752
cor22240	IGHG1	-0.048040467	-0.195837024	0.101890094	0.530229695
cor3099	LINC01139	-0.047807146	-0.195612124	0.102121518	0.532231288
cor20735	AL355132.1	-0.047800352	-0.195605575	0.102128257	0.53228963
cor13685	AF279873.3	-0.047793201	-0.195598682	0.10213535	0.53235104
cor707	AL513327.2	-0.047658811	-0.195469135	0.102268639	0.533505783
cor12772	RN7SL8P	-0.04765527	-0.195465722	0.102272151	0.533536226
cor13976	AC100823.2	-0.047649191	-0.195459862	0.10227818	0.533588491
cor20591	AL359538.1	-0.047647057	-0.195457804	0.102280297	0.53360684
cor380	PAX7	-0.047001755	-0.194835684	0.102920239	0.539169521
cor32307	XIAP-AS1	-0.046947948	-0.194783805	0.102973593	0.53963465
cor6197	HNRNPA3P8	-0.046904628	-0.194742036	0.103016549	0.540009276
cor18542	RNU6-1157P	-0.046615444	-0.194463194	0.103303282	0.542513359
cor11496	IYD	-0.046607737	-0.194455762	0.103310924	0.542580179
cor19195	AC024940.2	-0.046578677	-0.19442774	0.103339735	0.54283214
cor22325	ABCB10P4	-0.046521731	-0.194372827	0.103396196	0.543326067
cor6243	RPL38P4	-0.046481955	-0.19433447	0.103435632	0.543671195
cor8614	OFD1P17	-0.04638161	-0.194237704	0.103535116	0.544542351
cor28326	AC011474.1	-0.046355521	-0.194212545	0.103560981	0.544768959
cor4735	HOXD4	-0.046276405	-0.194136249	0.103639416	0.545456438
cor23927	AC005632.4	-0.046255757	-0.194116336	0.103659886	0.545635931
cor19767	AC008033.3	-0.046239495	-0.194100653	0.103676008	0.545777315
cor1970	AL391335.1	-0.046160384	-0.194024359	0.103754435	0.546465374
cor7682	NPFFR2	-0.046108414	-0.193974238	0.103805956	0.546917614
cor19811	AC078860.2	-0.045937413	-0.193809316	0.10397547	0.548406936
cor8161	AC104791.2	-0.045837082	-0.193712548	0.104074924	0.549281687
cor31763	GATA1	-0.045660001	-0.193541749	0.104250451	0.550827252
cor6202	LINC02008	-0.045630872	-0.193513653	0.104279324	0.551081697
cor7744	FRAS1	-0.045561333	-0.193446577	0.104348249	0.551689352
cor18652	PATE2	-0.045557111	-0.193442505	0.104352434	0.551726258
cor2306	LRRC52	-0.045541588	-0.193427531	0.10436782	0.551861953
cor13425	AC112673.1	-0.04550315	-0.193390454	0.104405918	0.552198028
cor22291	GOLGA6L2	-0.045371039	-0.193263018	0.104536858	0.55335387
cor22258	IGHV3-48	-0.045368307	-0.193260383	0.104539565	0.553377785
cor1091	GLIS1	-0.045342193	-0.193235193	0.104565447	0.5536064
cor9011	VCAN-AS1	-0.045128073	-0.193028636	0.104777656	0.555482659
cor3098	MTRNR2L11	-0.045095579	-0.192997289	0.104809858	0.555767661
cor17352	SLC25A51P4	-0.045067048	-0.192969764	0.104838133	0.556017962
cor2821	VASH2	-0.045054454	-0.192957615	0.104850614	0.55612846
cor10105	GCNT2P1	-0.044991773	-0.192897144	0.104912731	0.556678604
cor10125	AL157373.2	-0.044901678	-0.192810225	0.105002014	0.557469811
cor364	MFAP2	-0.044858408	-0.192768478	0.105044894	0.557850004
cor8255	NPY5R	-0.044849378	-0.192759767	0.105053841	0.557929355
cor18938	TPT1P12	-0.044717645	-0.19263267	0.105184381	0.559087665
cor30805	IGLV4-69	-0.044687433	-0.192603521	0.105214318	0.559353479
cor28370	RPS3AP50	-0.044586269	-0.192505914	0.105314561	0.560243982
cor30839	IGLC2	-0.044576891	-0.192496864	0.105323854	0.560326576
cor11541	AL391863.1	-0.044507579	-0.192429988	0.105392533	0.560937135
cor30289	FP236241.2	-0.044143755	-0.192078921	0.10575301	0.56414725
cor3244	AC068481.1	-0.04408311	-0.1920204	0.105813093	0.564683186
cor21954	TSHR	-0.043938625	-0.191880968	0.105956235	0.565961023
cor22611	DUOX2	-0.043935837	-0.191878278	0.105958997	0.565985691
cor3225	COLEC11	-0.043927075	-0.191869822	0.105967677	0.566063227
cor7107	LINC02048	-0.043915419	-0.191858573	0.105979225	0.566166389
cor14996	AL353608.3	-0.043914022	-0.191857224	0.105980609	0.566178753
cor31617	CKS1BP6	-0.043812534	-0.191759282	0.10608115	0.567077304
cor7596	AC098587.1	-0.043755613	-0.191704348	0.106137538	0.567581568
cor32590	ARSLP1	-0.04370646	-0.19165691	0.10618623	0.568017185
cor4035	IGKV1-6	-0.043695931	-0.191646748	0.106196661	0.56811052
cor24716	RPS3P7	-0.043615586	-0.191569206	0.10627625	0.568822968
cor3205	AC116609.1	-0.043581102	-0.191535924	0.106310409	0.569128883
cor29467	TCF15	-0.043535468	-0.19149188	0.106355613	0.569533828
cor31604	AC112778.1	-0.043016689	-0.190991137	0.106869458	0.574146917
cor21452	ILF2P2	-0.042918057	-0.190895925	0.106967143	0.575025955
cor9126	MTCYBP22	-0.042825096	-0.190806185	0.107059208	0.575855027
cor4729	HOXD10	-0.042793676	-0.190775853	0.107090325	0.576135375
cor22238	IGHGP	-0.042508515	-0.190500555	0.107372721	0.57868264
cor30275	CU633967.1	-0.042459927	-0.190453646	0.107420835	0.579117184
cor9877	AC146507.1	-0.04238189	-0.190378302	0.107498111	0.579815432
cor11322	AC005587.1	-0.042326666	-0.190324984	0.107552794	0.580309782
cor8293	AC079768.1	-0.042146022	-0.190150566	0.107731664	0.581928248
cor23687	MTND1P8	-0.041960189	-0.189971129	0.107915661	0.583595374
cor10287	H2AC14	-0.041733209	-0.189751946	0.108140387	0.585634631
cor23654	LINC00514	-0.041620751	-0.189643347	0.108251721	0.586646196
cor11293	AL096711.1	-0.04159956	-0.189622883	0.1082727	0.586836901
cor13192	PPIAP83	-0.041583429	-0.189607305	0.108288669	0.586982085
cor28747	L34079.2	-0.04155716	-0.189581936	0.108314676	0.587218559
cor13392	XKR5	-0.041402841	-0.189432903	0.108467444	0.588608593
cor11621	TCP10L2	-0.041388047	-0.189418614	0.10848209	0.588741935
cor8946	AC024568.1	-0.041308242	-0.18934154	0.10856109	0.589461448
cor8334	TENM3-AS1	-0.041149108	-0.189187845	0.108718613	0.590897377
cor19917	AC126175.2	-0.041115058	-0.189154959	0.108752317	0.591204827
cor27507	AMH	-0.041111681	-0.189151697	0.10875566	0.591235325
cor2560	RGS13	-0.041060006	-0.189101786	0.10880681	0.591702071
cor16252	PCDH15	-0.041048902	-0.189091061	0.108817801	0.591802393
cor12266	ZNF727	-0.041031605	-0.189074353	0.108834923	0.591958681
cor5780	AC006058.4	-0.040875504	-0.188923576	0.108989431	0.593369943
cor20978	SLITRK6	-0.040873581	-0.188921719	0.108991334	0.59338733
cor30299	CR381670.1	-0.040804071	-0.188854577	0.109060132	0.59401625
cor21062	METTL21C	-0.04078811	-0.18883916	0.10907593	0.594160703
cor17345	USH1C	-0.040739988	-0.188792676	0.109123558	0.594596331
cor29303	NLRP11	-0.04068919	-0.188743606	0.109173835	0.595056348
cor4412	FAR2P1	-0.04067736	-0.188732179	0.109185543	0.595163497
cor8352	AC107222.1	-0.040412093	-0.188475927	0.109448072	0.597568466
cor23148	MEX3B	-0.040241412	-0.188311036	0.109616979	0.599118206
cor32237	DANT2	-0.04011413	-0.188188065	0.109742934	0.600275078
cor16223	SLC18A3	-0.040074899	-0.188150162	0.109781754	0.600631847
cor26608	SNORD1B	-0.04001324	-0.18809059	0.109842768	0.601192774
cor28447	ATP4A	-0.039877541	-0.187959479	0.109977042	0.60242809
cor11860	AC003986.2	-0.039869184	-0.187951404	0.109985311	0.602504203
cor10053	AL359643.1	-0.039854308	-0.187937031	0.11000003	0.602639696
cor32602	CD24P4	-0.03977125	-0.187856778	0.110082213	0.60339648
cor22799	AC022898.1	-0.039707215	-0.187794904	0.110145572	0.603980224
cor13480	RPS3AP35	-0.039440198	-0.187536888	0.110409755	0.60641705
cor5773	AC092042.1	-0.039291077	-0.187392784	0.110557284	0.607779838
cor21455	PTCSC3	-0.039198696	-0.187303507	0.110648676	0.608624775
cor13118	TAS2R3	-0.039143848	-0.187250502	0.110702936	0.609126668
cor1631	NUTF2P4	-0.039104266	-0.187212249	0.110742092	0.609488979
cor11456	AL033504.1	-0.039092693	-0.187201065	0.110753541	0.609594931
cor14966	RNA5SP284	-0.039076041	-0.187184971	0.110770014	0.609747396
cor4044	IGKV3D-20	-0.039018748	-0.187129601	0.110826689	0.61027209
cor18831	SCARNA10	-0.038948953	-0.187062147	0.110895731	0.61091155
cor7034	IGF2BP2-AS1	-0.038945737	-0.187059039	0.110898913	0.610941022
cor14712	CDKN2A	-0.038913746	-0.18702812	0.110930558	0.611234229
cor8264	AC106872.3	-0.038873179	-0.186988913	0.110970686	0.611606121
cor28279	ZNF99	-0.038793171	-0.186911584	0.111049828	0.612339883
cor25302	TBC1D26	-0.038622303	-0.186746433	0.111218839	0.613908217
cor6404	AC092910.1	-0.038446969	-0.186576956	0.111392258	0.615519367
cor4073	TRIM51JP	-0.038439212	-0.186569458	0.11139993	0.615590686
cor22253	IGHV4-31	-0.038389594	-0.186521495	0.111449005	0.616046991
cor4731	HOXD9	-0.038383703	-0.186515801	0.111454831	0.616101174
cor23792	AC009121.3	-0.038354993	-0.186488049	0.111483226	0.616365272
cor557	AL356390.1	-0.038286811	-0.186422141	0.11155066	0.616992672
cor27219	SRSF10P1	-0.038094358	-0.186236098	0.111740991	0.61876508
cor10483	LY6G6C	-0.037980576	-0.186126101	0.111853514	0.619813999
cor29654	AL049646.2	-0.037964052	-0.186110127	0.111869854	0.619966389
cor21373	LINC00645	-0.037943067	-0.186089839	0.111890607	0.620159954
cor8145	GYPA	-0.037936361	-0.186083356	0.111897238	0.620221809
cor5574	SATB1-AS1	-0.037929264	-0.186076494	0.111904257	0.620287281
cor5624	MESTP4	-0.03787033	-0.186019519	0.111962536	0.620831051
cor18195	AP002812.2	-0.037864104	-0.1860135	0.111968693	0.620888512
cor20733	RLIMP1	-0.037856679	-0.186006321	0.111976035	0.620957036
cor19693	LINC02388	-0.037850897	-0.186000731	0.111981753	0.621010402
cor5734	HMGN2P24	-0.03783648	-0.185986793	0.111996009	0.621143473
cor9494	PCDHA4	-0.037772062	-0.185924514	0.11205971	0.62173821
cor4231	EDAR	-0.037760846	-0.18591367	0.112070801	0.62184179
cor14728	AL355432.1	-0.037716219	-0.185870524	0.11211493	0.622253978
cor10931	B3GAT2	-0.037692219	-0.18584732	0.112138662	0.622475701
cor23772	RN7SL493P	-0.037602272	-0.185760354	0.112227603	0.623306969
cor10819	AL358178.1	-0.037518532	-0.185679388	0.112310405	0.624081301
cor17996	TBX10	-0.037353147	-0.185519477	0.112473929	0.625611794
cor7108	LINC00887	-0.037326164	-0.185493386	0.112500608	0.62586165
cor16198	ZNF488	-0.037273008	-0.185441987	0.112553164	0.626353989
cor13930	PTTG3P	-0.037219597	-0.185390341	0.112605971	0.626848858
cor28396	AC020910.4	-0.037211793	-0.185382794	0.112613687	0.626921176
cor13588	NEFM	-0.037095875	-0.185270703	0.112728292	0.627995816
cor14300	AC021945.1	-0.037057102	-0.185233209	0.112766625	0.628355442
cor25770	AC006449.3	-0.037010854	-0.185188486	0.112812347	0.628784507
cor13471	DEFB109A	-0.036833674	-0.185017143	0.112987508	0.630429476
cor21740	CCDC196	-0.036739107	-0.184925688	0.113080992	0.631308185
cor20471	AC148477.4	-0.036684599	-0.184872973	0.113134875	0.631814904
cor24784	AC022165.1	-0.036666917	-0.184855872	0.113152355	0.631979321
cor23139	AC068870.3	-0.036639973	-0.184829813	0.11317899	0.632229892
cor11030	CGA	-0.03662431	-0.184814665	0.113194473	0.632375571
cor10288	H2BC14	-0.036609814	-0.184800646	0.113208802	0.632510408
cor30225	MIR4326	-0.036568951	-0.184761125	0.113249195	0.63289057
cor1173	ANGPTL3	-0.036380056	-0.184578428	0.113435913	0.634649184
cor28017	SLC1A6	-0.036030679	-0.18424049	0.113781232	0.637907252
cor32361	FO393409.1	-0.035981316	-0.184192739	0.11383002	0.638368148
cor20012	SLC17A8	-0.035924718	-0.184137991	0.113885956	0.638896754
cor10298	OR2W6P	-0.035842899	-0.184058843	0.113966818	0.639661252
cor6555	AC083906.3	-0.035755521	-0.183974315	0.114053171	0.640478106
cor16803	LINC02620	-0.035690276	-0.183911197	0.114117648	0.641088328
cor30817	IGLV1-50	-0.035651076	-0.183873275	0.114156387	0.641455072
cor25181	DNAH2	-0.035529619	-0.183755772	0.114276412	0.642591947
cor19883	ALX1	-0.035416877	-0.183646698	0.11438782	0.643647983
cor23294	RN7SL736P	-0.03538169	-0.183612655	0.11442259	0.643977723
cor11351	RN7SL408P	-0.035071824	-0.183312847	0.114728768	0.646884482
cor8552	PURPL	-0.034743129	-0.18299479	0.11505352	0.649973723
cor12869	KCND2	-0.034678659	-0.182932403	0.115117213	0.650580351
cor2558	AL136987.1	-0.034612629	-0.182868505	0.115182445	0.651201883
cor6150	AC139700.1	-0.034572104	-0.182829289	0.11522248	0.651583462
cor24255	AC007494.1	-0.03450253	-0.182761958	0.115291213	0.652238782
cor31613	IL1RAPL1	-0.034449921	-0.182711045	0.115343184	0.652734484
cor28280	ZNF728	-0.034378289	-0.182641722	0.115413946	0.653409666
cor26238	AC004584.2	-0.034350745	-0.182615066	0.115441155	0.653669356
cor8979	RPL7P24	-0.034265904	-0.182532955	0.115524964	0.654469544
cor30662	AP000525.1	-0.0342627	-0.182529854	0.115528129	0.654499772
cor10825	RBMXP1	-0.034237071	-0.182505051	0.115553444	0.654741566
cor26537	AC111186.2	-0.034155658	-0.182426256	0.115633864	0.655509916
cor19512	HOXC13-AS	-0.03411308	-0.182385046	0.115675921	0.655911898
cor22327	AC055876.2	-0.033773121	-0.182055996	0.116011705	0.659124999
cor10622	SCUBE3	-0.033590946	-0.181879653	0.116191629	0.660849388
cor30332	AP000962.1	-0.033578698	-0.181867797	0.116203725	0.660965386
cor25639	AC026620.1	-0.033476118	-0.181768497	0.116305032	0.661937218
cor21943	RN7SL587P	-0.033439754	-0.181733294	0.116340945	0.662281864
cor11420	AL359313.1	-0.033342567	-0.18163921	0.116436922	0.663203315
cor3207	SNTG2	-0.033307545	-0.181605307	0.116471507	0.663535481
cor4732	HOXD8	-0.03326175	-0.181560972	0.116516731	0.663969938
cor8572	NPR3	-0.033201383	-0.18150253	0.116576344	0.664542801
cor10242	H1-3	-0.033096676	-0.181401159	0.116679741	0.665536909
cor27764	ZNF560	-0.033090828	-0.181395497	0.116685515	0.665592448
cor2109	SNORA80E	-0.032895468	-0.181206353	0.116878421	0.667448837
cor7969	HSBP1P2	-0.032894956	-0.181205858	0.116878926	0.6674537
cor4267	AC068491.1	-0.032888478	-0.181199585	0.116885323	0.667515298
cor11350	HMGA1P7	-0.032839352	-0.18115202	0.11693383	0.66798245
cor4682	DLX2-DT	-0.032665457	-0.180983646	0.117105528	0.669637083
cor15035	AL596448.1	-0.032643557	-0.180962441	0.11712715	0.66984558
cor29150	AC010332.2	-0.032589017	-0.18090963	0.117180999	0.670364924
cor12168	CICP20	-0.032555524	-0.180877199	0.117214067	0.67068393
cor1055	AL139156.1	-0.032512677	-0.180835709	0.11725637	0.671092121
cor11063	AL159174.1	-0.03248011	-0.180804174	0.117288523	0.671402438
cor22248	IGHV3-15	-0.032439498	-0.180764847	0.117328619	0.671789495
cor10280	AL009179.1	-0.032321805	-0.180650879	0.117444811	0.67291165
cor2728	AVPR1B	-0.032268349	-0.180599112	0.117497585	0.673421581
cor21370	LINC02294	-0.032245015	-0.180576516	0.117520621	0.673644213
cor22296	PWRN1	-0.032158458	-0.180492693	0.117606069	0.674470305
cor5590	AC121251.1	-0.032008733	-0.180347692	0.117753874	0.675900199
cor5526	TPRXL	-0.031942552	-0.180283597	0.117819203	0.676532608
cor7527	RPS7P7	-0.031805785	-0.180151138	0.117954206	0.677840224
cor4681	DLX2	-0.031804566	-0.180149958	0.117955409	0.677851881
cor31387	Z98885.1	-0.031669949	-0.180019575	0.118088285	0.679139893
cor32204	AL035425.4	-0.03166077	-0.180010684	0.118097346	0.679227757
cor29752	LINC01597	-0.031643863	-0.179994309	0.118114033	0.679389592
cor28292	LINC01224	-0.031595238	-0.179947212	0.118162028	0.679855133
cor23552	AL031009.1	-0.031466249	-0.179822273	0.11828934	0.681090659
cor7919	CXXC4	-0.031447298	-0.179803916	0.118308045	0.681272256
cor4038	IGKV3-15	-0.031371801	-0.179730787	0.118382558	0.681995876
cor26955	AP005264.3	-0.03120881	-0.179572901	0.118543419	0.683559094
cor6811	VEPH1	-0.031172238	-0.179537474	0.118579512	0.683910034
cor20662	PTPN2P2	-0.031142848	-0.179509004	0.118608517	0.6841921
cor28735	CEACAMP5	-0.03113674	-0.179503087	0.118614545	0.684250729
cor9133	MTCO2P22	-0.031120797	-0.179487643	0.118630278	0.684403765
cor10673	AL353597.2	-0.031022085	-0.179392017	0.118727694	0.685351587
cor197	RPL7P11	-0.031019057	-0.179389083	0.118730682	0.685380669
cor355	AL021920.2	-0.030970117	-0.179341672	0.118778979	0.685850778
cor5705	SCN5A	-0.030905014	-0.179278602	0.118843225	0.686476333
cor32617	MT-TL1	-0.030893015	-0.179266977	0.118855066	0.68659165
cor25993	RPL7L1P5	-0.030854721	-0.179229878	0.118892854	0.686959725
cor10048	RNA5SP202	-0.03084165	-0.179217215	0.118905753	0.687085377
cor11820	VWDE	-0.030819451	-0.179195709	0.118927658	0.687298793
cor11706	AC104129.1	-0.030789252	-0.179166452	0.118957459	0.68758917
cor28555	AC016582.3	-0.030736394	-0.179115241	0.119009618	0.688097528
cor2568	LINC01031	-0.030698186	-0.179078224	0.11904732	0.688465073
cor14720	ELAVL2	-0.030611625	-0.178994359	0.119132733	0.689298031
cor11573	SNORA20	-0.030483119	-0.178869851	0.119259532	0.690535311
cor30626	MTCO1P3	-0.030465221	-0.17885251	0.119277192	0.690707697
cor11214	NUDT19P3	-0.030438627	-0.178826742	0.119303432	0.690963878
cor23774	AC131649.2	-0.030046792	-0.178447064	0.119690025	0.694742428
cor18890	CLEC4C	-0.029920978	-0.178325144	0.119814146	0.695957285
cor4829	GULP1	-0.029890665	-0.178295769	0.119844051	0.6962501
cor11128	LINC02532	-0.029849367	-0.178255747	0.119884792	0.696649107
cor31449	AL672277.1	-0.029707562	-0.178118323	0.120024681	0.698019793
cor14243	RIMS2	-0.029698147	-0.178109199	0.120033968	0.69811083
cor29408	LETM1P2	-0.029688319	-0.178099674	0.120043663	0.698205872
cor31674	RN7SL144P	-0.029548171	-0.177963849	0.12018191	0.699561631
cor2989	H2BU2P	-0.029467177	-0.17788535	0.120261803	0.700345581
cor195	AL096855.1	-0.029425061	-0.177844531	0.120303346	0.700753354
cor28557	WDR87	-0.0294028	-0.177822955	0.120325304	0.700968924
cor4808	ZNF804A	-0.029397307	-0.177817631	0.120330722	0.701022122
cor28035	CYP4F22	-0.029383771	-0.177804513	0.120344073	0.701153207
cor18976	AC022075.1	-0.029323771	-0.177746358	0.120403255	0.701734407
cor3236	MIR7515HG	-0.029295643	-0.177719096	0.120430999	0.702006925
cor32258	AKAP17BP	-0.029283419	-0.177707247	0.120443056	0.702125373
cor1161	LINC01748	-0.029273758	-0.177697884	0.120452585	0.702218989
cor8256	TKTL2	-0.029192901	-0.177619511	0.120532337	0.703002687
cor15644	AL157938.2	-0.029181669	-0.177608624	0.120543415	0.703111576
cor12116	LUARIS	-0.029146512	-0.177574548	0.12057809	0.703452437
cor30274	LINC01670	-0.029133101	-0.177561549	0.120591317	0.703582481
cor30630	LINC01694	-0.029089676	-0.177519456	0.120634147	0.704003627
cor21793	AL160191.3	-0.029085472	-0.177515381	0.120638293	0.704044406
cor2668	OPTC	-0.029046894	-0.177477988	0.120676341	0.70441862
cor21670	SIX1	-0.029026815	-0.177458524	0.120696145	0.704613425
cor4728	HOXD11	-0.029009949	-0.177442175	0.12071278	0.704777072
cor24661	AC009053.4	-0.0290089	-0.177441159	0.120713814	0.704787244
cor15125	AL353572.1	-0.028955016	-0.177388927	0.120766957	0.705310153
cor252	RPL39P6	-0.028912851	-0.177348054	0.120808541	0.705719434
cor30230	AL353658.1	-0.02888417	-0.177320252	0.120836827	0.705997878
cor1482	AL445928.1	-0.0288837	-0.177319796	0.120837291	0.70600244
cor4497	NXPH2	-0.028863879	-0.177300583	0.120856838	0.706194888
cor25587	RN7SL316P	-0.028679073	-0.177121432	0.121039092	0.707990154
cor7586	AC105384.1	-0.028660825	-0.177103741	0.121057088	0.708167514
cor16315	RPL26P27	-0.028648788	-0.177092072	0.121068958	0.708284509
cor29874	COX7BP2	-0.028639023	-0.177082606	0.121078588	0.70837943
cor20212	TBX5-AS1	-0.028585801	-0.17703101	0.121131072	0.708896842
cor11298	AL356432.1	-0.028545391	-0.176991834	0.121170922	0.70928979
cor14242	AC012213.1	-0.028525173	-0.176972234	0.121190858	0.709486414
cor13999	AC100782.1	-0.028443751	-0.176893296	0.12127115	0.710278479
cor8981	LINC01337	-0.028169548	-0.176627448	0.121541528	0.712948155
cor24497	AC027682.5	-0.028135335	-0.176594276	0.121575262	0.713281502
cor21792	AL160191.1	-0.028079173	-0.176539822	0.121630636	0.713828818
cor4458	AC098826.2	-0.028062749	-0.176523897	0.121646831	0.71398891
cor19574	OLA1P3	-0.028033609	-0.176495643	0.121675561	0.714272964
cor1124	PCSK9	-0.028001667	-0.176464671	0.121707056	0.714584393
cor30840	IGLC3	-0.027985773	-0.176449259	0.121722727	0.71473937
cor27393	SLC25A6P4	-0.027979793	-0.176443461	0.121728623	0.714797681
cor4107	AC159540.2	-0.027963916	-0.176428067	0.121744276	0.714952506
cor3683	RPL23AP32	-0.027943881	-0.176408641	0.121764029	0.715147891
cor4437	NEK2P4	-0.027937473	-0.176402427	0.121770348	0.715210392
cor4860	AC079777.1	-0.027831282	-0.176299458	0.121875044	0.716246361
cor11239	NEPNP	-0.027778191	-0.176247977	0.121927387	0.716764494
cor31606	AC121342.1	-0.027771584	-0.17624157	0.121933901	0.716828986
cor23811	TNFRSF17	-0.027619309	-0.176093908	0.122084024	0.71831585
cor13821	NPBWR1	-0.027605928	-0.176080932	0.122097215	0.718446554
cor2588	MIR181A1HG	-0.02754372	-0.176020606	0.122158542	0.719054322
cor17672	MS4A3	-0.027392191	-0.175873658	0.12230792	0.720535472
cor8141	GUSBP5	-0.027390382	-0.175871902	0.122309704	0.720553168
cor20572	NUS1P2	-0.027390156	-0.175871684	0.122309926	0.720555372
cor13195	AC073310.1	-0.027383666	-0.17586539	0.122316324	0.720618836
cor11631	HGC6.3	-0.02733754	-0.175820657	0.122361793	0.721069928
cor30832	IGLV3-19	-0.027301108	-0.175785324	0.122397707	0.721426289
cor16115	BX322639.1	-0.027287398	-0.175772027	0.122411222	0.721560412
cor15993	EBLN1	-0.027277229	-0.175762166	0.122421245	0.721659892
cor12746	SPDYE2B	-0.02721104	-0.175697973	0.12248649	0.72230754
cor22249	IGHV1-18	-0.027003126	-0.175496322	0.12269143	0.724343226
cor2985	RPL23AP15	-0.027001458	-0.175494704	0.122693074	0.72435957
cor14154	GDF6	-0.026980845	-0.175474711	0.122713392	0.724561499
cor22868	RNU5B-1	-0.0269742	-0.175468265	0.122719942	0.724626604
cor9181	CBX3P3	-0.026819238	-0.175317963	0.122872677	0.726145289
cor2476	FAM163A	-0.026808575	-0.175307619	0.122883187	0.726249838
cor8742	C1GALT1P2	-0.026746781	-0.175247681	0.122944091	0.726855772
cor3522	RPL21P36	-0.026722685	-0.175224308	0.12296784	0.727092097
cor22124	RTL1	-0.026598052	-0.175103413	0.123090673	0.728314859
cor17066	RN7SL838P	-0.026523761	-0.175031349	0.12316389	0.729044046
cor21490	AL121821.2	-0.026482277	-0.174991107	0.123204773	0.729451329
cor5394	RTP5	-0.026465798	-0.174975122	0.123221013	0.729613139
cor32294	AC011890.1	-0.02642095	-0.174931616	0.123265211	0.730053571
cor640	NKAIN1	-0.026312714	-0.174826617	0.123371875	0.731116864
cor3122	RPL23AP20	-0.026281694	-0.174796524	0.123402444	0.731421698
cor29672	RPL12P12	-0.02623794	-0.174754077	0.123445561	0.731851736
cor8620	LINC02110	-0.02621009	-0.174727059	0.123473006	0.732125504
cor26168	AC002401.1	-0.026200956	-0.174718197	0.123482007	0.732215299
cor4456	LINC01945	-0.026170561	-0.17468871	0.123511959	0.732514134
cor20868	GUCY1B2	-0.026156366	-0.174674939	0.123525947	0.732653711
cor14979	FRG1KP	-0.026140773	-0.174659811	0.123541312	0.732807042
cor4034	IGKV1-5	-0.026137917	-0.174657041	0.123544126	0.732835123
cor25462	HNRNPA1P19	-0.025860817	-0.174388199	0.123817172	0.735561743
cor11818	AC073109.1	-0.025809309	-0.174338223	0.123867924	0.736068944
cor26418	AC004805.2	-0.025802141	-0.174331268	0.123874987	0.736139533
cor30829	IGLV3-25	-0.025732225	-0.174263431	0.123943875	0.736828196
cor25417	EPN2-AS1	-0.025651474	-0.17418508	0.124023437	0.737623843
cor27081	TTR	-0.025640037	-0.174173983	0.124034705	0.737736548
cor20724	STOML3	-0.025600026	-0.17413516	0.124074127	0.738130904
cor15324	AL592437.2	-0.025521342	-0.174058811	0.124151649	0.738906627
cor12573	AC004012.1	-0.025359614	-0.173901876	0.124310985	0.74050188
cor25694	AC015911.1	-0.025354648	-0.173897058	0.124315877	0.740550876
cor19692	AC020637.1	-0.025233399	-0.173779398	0.124435326	0.741747603
cor11493	PHBP1	-0.025122858	-0.173672125	0.124544223	0.742839182
cor19528	AC023794.4	-0.025069896	-0.173620727	0.124596396	0.743362357
cor6870	AC092954.1	-0.024993206	-0.173546301	0.124671943	0.744120136
cor23974	AC008870.3	-0.024961776	-0.173515799	0.124702903	0.744430768
cor11001	TPBG	-0.024940903	-0.173495541	0.124723465	0.744637089
cor16101	TLK2P2	-0.024854945	-0.173412117	0.124808137	0.74548692
cor32586	RNA5-8SP6	-0.024850157	-0.173407471	0.124812853	0.745534261
cor28082	CPAMD8	-0.024757885	-0.173317917	0.124903742	0.746446875
cor3252	SNRPEP5	-0.024674271	-0.173236764	0.124986102	0.747274169
cor9559	RN7SL68P	-0.024654288	-0.173217368	0.125005785	0.74747193
cor24416	RNU6-1110P	-0.024637968	-0.173201529	0.125021859	0.747633442
cor32319	MTND4P24	-0.024535211	-0.173101792	0.12512307	0.748650687
cor23056	AC027243.3	-0.024530326	-0.173097051	0.125127882	0.748699058
cor22885	RPL35AP32	-0.024481043	-0.173049215	0.125176422	0.749187096
cor14962	AQP7P1	-0.02438289	-0.172953943	0.125273093	0.750159382
cor17040	CICP23	-0.024370982	-0.172942385	0.125284821	0.750277363
cor25810	AC090844.1	-0.024354041	-0.17292594	0.125301506	0.750445231
cor13971	KCNB2	-0.024182014	-0.172758954	0.125470928	0.752150449
cor26362	AC005828.6	-0.024157405	-0.172735066	0.125495164	0.752394488
cor24291	AC007608.3	-0.024153456	-0.172731233	0.125499053	0.752433646
cor11299	AL356432.2	-0.024151953	-0.172729773	0.125500534	0.752448557
cor198	RPL7P7	-0.024094049	-0.172673564	0.125557558	0.753022867
cor28234	BNIP3P24	-0.02405418	-0.172634861	0.125596821	0.753418382
cor11102	NPM1P38	-0.024025139	-0.172606669	0.12562542	0.753706523
cor5642	AC104306.1	-0.023968752	-0.17255193	0.125680949	0.754266076
cor30837	IGLV3-1	-0.023880538	-0.172466292	0.125767818	0.755141724
cor24032	NPIPB8	-0.023549281	-0.172144689	0.126094005	0.758432688
cor1864	SEC22B3P	-0.023344061	-0.171945433	0.126296069	0.760473696
cor14275	CSMD3	-0.023327994	-0.171929833	0.126311888	0.760633558
cor3951	AC008067.1	-0.023279696	-0.171882937	0.126359441	0.761114169
cor25524	AC005726.4	-0.023279155	-0.171882412	0.126359973	0.761119549
cor30665	FABP5P11	-0.023233362	-0.171837947	0.12640506	0.761575329
cor17743	SCGB1A1	-0.023209132	-0.171814419	0.126428915	0.761816522
cor10989	TTK	-0.02283628	-0.17145236	0.126795984	0.765530863
cor4608	GRB14	-0.022610714	-0.171233302	0.127018033	0.767780559
cor4220	SULT1C2	-0.022579017	-0.171202518	0.127049234	0.768096847
cor20270	RNU4-2	-0.022531345	-0.17115622	0.12709616	0.768572605
cor3614	LINC01833	-0.022457547	-0.171084547	0.127168802	0.769309281
cor20869	C13orf42	-0.022365766	-0.170995406	0.127259143	0.770225747
cor4780	AC010680.4	-0.022335457	-0.170965969	0.127288976	0.770528468
cor32317	MTCO1P53	-0.022271277	-0.170903632	0.127352147	0.771169597
cor17403	WIZP1	-0.022217784	-0.170851676	0.127404798	0.771704076
cor26998	AP005212.1	-0.022117804	-0.170754565	0.127503203	0.772703344
cor17404	LUZP2	-0.022114117	-0.170750984	0.127506831	0.772740193
cor9487	VTRNA1-1	-0.022100586	-0.170737841	0.127520148	0.772875461
cor30545	AP001619.2	-0.022099299	-0.170736591	0.127521415	0.77288833
cor2110	RXFP4	-0.022089719	-0.170727285	0.127530845	0.77298411
cor6545	SNORA7B	-0.02205686	-0.170695369	0.127563184	0.773312629
cor4026	RPL38P6	-0.021804087	-0.170449832	0.127811956	0.775841232
cor14815	AL353795.3	-0.021685838	-0.170334961	0.127928327	0.777024941
cor31919	AWAT2	-0.021646018	-0.170296279	0.127967512	0.777423659
cor21510	MDGA2	-0.02154508	-0.17019822	0.128066843	0.778434636
cor7494	AC108471.1	-0.021457897	-0.170113523	0.128152635	0.779308139
cor30168	EDN3	-0.021431032	-0.170087423	0.128179071	0.779577363
cor10170	DDX18P3	-0.021390527	-0.170048071	0.128218928	0.779983323
cor19722	RPL36AP41	-0.021368838	-0.170027	0.12824027	0.780200726
cor15675	OBP2B	-0.021358897	-0.170017342	0.128250052	0.780300374
cor8120	CLGN	-0.021343379	-0.170002266	0.128265322	0.780455936
cor4459	ANKRD30BL	-0.02131058	-0.1699704	0.128297595	0.780784763
cor13072	TMEM213	-0.021309127	-0.169968988	0.128299025	0.780799331
cor19265	ADAMTS20	-0.02125809	-0.169919403	0.128349245	0.781311087
cor28220	BNIP3P15	-0.021228633	-0.169890783	0.12837823	0.7816065
cor7074	AC009319.1	-0.021174748	-0.169838429	0.12843125	0.782146966
cor4374	CNTNAP5	-0.0211239	-0.169789025	0.128481282	0.782657075
cor22261	IGHV4-59	-0.021120038	-0.169785273	0.128485081	0.782695819
cor14972	SNX18P9	-0.021063675	-0.16973051	0.128540538	0.783261368
cor28287	AC092329.2	-0.02103338	-0.169701075	0.128570345	0.78356539
cor32541	ATF4P2	-0.021000996	-0.169669609	0.128602208	0.783890421
cor17264	SNORA23	-0.020918298	-0.169589255	0.128683573	0.784720601
cor26120	AC103702.2	-0.020914096	-0.169585173	0.128687707	0.784762787
cor23149	LINC01583	-0.020742471	-0.169418406	0.12885656	0.786486484
cor31996	MIR421	-0.020630197	-0.169309306	0.128967015	0.787614656
cor30468	EZH2P1	-0.020585528	-0.169265899	0.129010959	0.788063625
cor3213	LINC01250	-0.020494075	-0.169177027	0.129100928	0.788983056
cor26292	AC099850.1	-0.020485347	-0.169168545	0.129109513	0.789070812
cor19690	AC084033.1	-0.020388854	-0.169074773	0.129204437	0.790041257
cor21133	F7	-0.020382922	-0.169069008	0.129210272	0.790100919
cor29940	AL023803.2	-0.020280525	-0.168969495	0.129311	0.791131113
cor28302	AC011503.3	-0.020266558	-0.168955921	0.129324739	0.791271659
cor30833	IGLV2-14	-0.020175722	-0.168867641	0.129414091	0.792185884
cor13167	RN7SL535P	-0.020127194	-0.168820477	0.129461826	0.792674415
cor22486	AC013356.3	-0.020107195	-0.168801041	0.129481497	0.792875759
cor17710	AP003108.4	-0.020055419	-0.168750719	0.129532425	0.793397112
cor10222	H2BC3	-0.020034184	-0.16873008	0.129553312	0.793610961
cor21115	LINC00368	-0.02002561	-0.168721746	0.129561746	0.793697316
cor22392	AC123768.1	-0.019961303	-0.168659245	0.129624998	0.794345035
cor5216	SPHKAP	-0.019945191	-0.168643585	0.129640846	0.79450734
cor27103	ASXL3	-0.019907526	-0.168606976	0.129677893	0.794886808
cor2116	RAB25	-0.01989591	-0.168595686	0.129689318	0.795003842
cor24257	EIF4BP5	-0.019879059	-0.168579308	0.129705891	0.795173626
cor13394	DEFB1	-0.019845666	-0.168546851	0.129738735	0.795510121
cor5398	AC093642.2	-0.01984547	-0.16854666	0.129738928	0.795512098
cor10236	H2BC7	-0.019835454	-0.168536925	0.129748779	0.795613032
cor22676	AC012170.1	-0.01980875	-0.168510969	0.129775044	0.795882163
cor4492	IDI1P1	-0.019675485	-0.168381434	0.129906114	0.797225591
cor22396	HNRNPA1P71	-0.019673123	-0.168379139	0.129908436	0.797249401
cor19285	KNOP1P2	-0.019637058	-0.168344082	0.129943907	0.797613079
cor21046	PCCA-AS1	-0.01956713	-0.168276109	0.13001268	0.798318342
cor4039	IGKV1-16	-0.019464139	-0.168175995	0.130113967	0.799357358
cor16477	RPS12P18	-0.019431233	-0.168144007	0.130146328	0.799689403
cor4745	AC017048.3	-0.019381162	-0.168095333	0.130195569	0.800194718
cor11289	RNA5SP217	-0.01927882	-0.167995844	0.130296213	0.80122782
cor13015	AC093106.2	-0.019247815	-0.167965703	0.130326702	0.80154087
cor1135	FYB2	-0.019175273	-0.167895181	0.130398038	0.802273434
cor21783	AL133445.1	-0.019161862	-0.167882143	0.130411226	0.802408883
cor13422	LINC00599	-0.019094029	-0.167816196	0.130477929	0.803094083
cor15	MTATP8P1	-0.019046485	-0.167769975	0.13052468	0.803574421
cor18230	AP001767.2	-0.019031493	-0.167755399	0.130539422	0.803725904
cor25003	OR1E1	-0.019018758	-0.167743018	0.130551944	0.803854584
cor2753	CR2	-0.019008418	-0.167732966	0.130562112	0.803959066
cor14052	RPS26P34	-0.019000143	-0.16772492	0.130570249	0.804042691
cor2965	SNAP47-AS1	-0.018960818	-0.167686687	0.130608917	0.804440113
cor22669	AC025040.1	-0.018871128	-0.167599487	0.130697108	0.805346709
cor28266	BNIP3P27	-0.018861972	-0.167590584	0.130706111	0.805439274
cor11529	NOX3	-0.01879335	-0.167523866	0.130773583	0.806133101
cor3031	TRIM67	-0.018784142	-0.167514913	0.130782637	0.806226217
cor32367	PLAC1	-0.018775031	-0.167506055	0.130791596	0.806318353
cor14708	RN7SL151P	-0.018767827	-0.16749905	0.130798679	0.80639121
cor10221	H2AC4	-0.01873282	-0.167465013	0.130833099	0.80674525
cor29599	PAK5	-0.018716342	-0.167448991	0.130849301	0.806911914
cor12827	BUB3P1	-0.018634492	-0.167369408	0.130929776	0.80773989
cor14773	AL356489.1	-0.018620752	-0.167356048	0.130943285	0.807878904
cor12835	AC003080.1	-0.018502098	-0.167240675	0.131059944	0.809079622
cor14961	BMS1P10	-0.018417238	-0.16715816	0.131143373	0.809938626
cor24456	AC018557.2	-0.018415586	-0.167156553	0.131144997	0.809955354
cor7670	SULT1E1	-0.018255169	-0.167000562	0.131302705	0.811579829
cor10409	PTMAP1	-0.018204837	-0.166951617	0.131352185	0.81208969
cor4215	LINC01886	-0.018196129	-0.166943148	0.131360746	0.812177914
cor4736	HAGLR	-0.018137118	-0.166885763	0.131418758	0.812775805
cor11074	EPHA7	-0.018129088	-0.166877954	0.131426651	0.812857166
cor13333	MNX1-AS2	-0.018098978	-0.166848672	0.131456251	0.813162293
cor25069	AC004771.3	-0.018004796	-0.166757081	0.131548834	0.814116863
cor30834	IGLV2-11	-0.017997263	-0.166749755	0.131556239	0.814193229
cor4957	PIMREGP1	-0.017997144	-0.16674964	0.131556356	0.81419443
cor17519	ACCSL	-0.017987393	-0.166740157	0.131565941	0.814293282
cor23392	RPL7P5	-0.017951283	-0.166705039	0.131601437	0.814659362
cor26352	AC008026.3	-0.017939605	-0.166693682	0.131612917	0.814777764
cor20346	HCAR1	-0.017861585	-0.166617805	0.131689609	0.815568893
cor30836	IGLV2-8	-0.017829487	-0.166586587	0.131721161	0.815894428
cor2335	AL136984.1	-0.017736694	-0.16649634	0.131812371	0.816835688
cor17130	TNNT3	-0.017449841	-0.166217339	0.132094317	0.819747091
cor27494	CSNK1G2-AS1	-0.017368463	-0.166138184	0.132174299	0.820573482
cor24197	AC093520.1	-0.017340994	-0.166111465	0.132201296	0.820852474
cor3495	AL121652.1	-0.017268019	-0.166040482	0.132273016	0.82159376
cor3621	LINC01121	-0.017209483	-0.165983542	0.132330544	0.822188487
cor3713	BCL11A	-0.017199965	-0.165974284	0.132339899	0.822285201
cor4726	HOXD13	-0.017182874	-0.165957658	0.132356696	0.822458874
cor1178	LINC01739	-0.01711659	-0.16589318	0.132421837	0.8231325
cor15494	RNU4-82P	-0.017094512	-0.165871703	0.132443534	0.823356901
cor28885	AC093503.3	-0.017041315	-0.165819954	0.132495813	0.82389765
cor28249	AC010615.3	-0.016947496	-0.165728687	0.132588011	0.824851532
cor6965	AC068308.1	-0.01690607	-0.165688388	0.132628719	0.825272794
cor24670	AC009132.1	-0.016853216	-0.165636969	0.132680658	0.825810358
cor30572	FRGCA	-0.016782838	-0.165568502	0.132749816	0.82652626
cor17134	IGF2	-0.016720848	-0.165508194	0.13281073	0.827156968
cor28216	AC006539.2	-0.016703208	-0.165491032	0.132828064	0.827336461
cor13585	AC120193.1	-0.016640962	-0.165430474	0.132889228	0.827969908
cor26890	AP001021.1	-0.016619733	-0.16540982	0.132910088	0.828185974
cor28214	AC007204.1	-0.016610916	-0.165401242	0.132918751	0.828275714
cor5880	TMEM89	-0.016594595	-0.165385362	0.132934789	0.828441845
cor21660	SCOCP1	-0.016554594	-0.165346444	0.132974094	0.828849029
cor11026	RPL7P27	-0.016529181	-0.165321719	0.132999064	0.829107742
cor9132	MTATP6P2	-0.016456358	-0.165250867	0.133070617	0.829849199
cor13587	AF106564.1	-0.016451001	-0.165245654	0.133075881	0.829903751
cor21182	SNORA79B	-0.016402963	-0.165198915	0.133123081	0.830392948
cor2533	RPL5P5	-0.01636367	-0.165160684	0.133161687	0.830793136
cor5026	PKP4P1	-0.016336581	-0.165134327	0.133188303	0.831069056
cor4833	AC013439.1	-0.016324216	-0.165122296	0.133200452	0.831195006
cor18597	ELOCP22	-0.016276694	-0.165076057	0.133247143	0.831679125
cor23517	AC120498.3	-0.016237039	-0.165037472	0.133286104	0.832083137
cor31262	TNFRSF13C	-0.016224496	-0.165025268	0.133298427	0.832210941
cor28397	AC020910.7	-0.016063444	-0.164868557	0.133456655	0.833852295
cor11584	PLG	-0.016044007	-0.164849643	0.133475751	0.834050441
cor27015	RN7SL233P	-0.016039972	-0.164845717	0.133479715	0.834091571
cor23579	RN7SL219P	-0.016001067	-0.164807859	0.133517937	0.834488205
cor27911	MTATP6P27	-0.015970434	-0.16477805	0.133548031	0.834800536
cor32368	RPS7P12	-0.015898852	-0.164708393	0.133618354	0.835530477
cor16039	MKX	-0.015871838	-0.164682105	0.133644892	0.835805984
cor17848	MIR194-2HG	-0.015838727	-0.164649884	0.13367742	0.836143695
cor32087	TNMD	-0.015794959	-0.164607292	0.133720416	0.836590151
cor3206	SNTG2-AS1	-0.01577414	-0.164587032	0.133740868	0.836802535
cor27144	AC021504.1	-0.015699148	-0.164514052	0.133814536	0.837567655
cor8004	NDST4	-0.015611615	-0.164428866	0.133900522	0.838460916
cor28683	RN7SL34P	-0.015605522	-0.164422936	0.133906507	0.838523105
cor26978	AP002505.2	-0.01548297	-0.164303666	0.134026889	0.839774101
cor10184	BOLA2P3	-0.015330609	-0.16415538	0.134176545	0.841329935
cor945	OSTCP5	-0.015325391	-0.164150301	0.134181671	0.841383236
cor28259	MTDHP3	-0.015312912	-0.164138155	0.134193928	0.841510695
cor30923	AL022324.1	-0.015297336	-0.164122995	0.134209227	0.84166979
cor28282	AC074135.1	-0.015289428	-0.164115299	0.134216994	0.841750561
cor2407	AL031599.1	-0.015138449	-0.163968348	0.134365284	0.843293062
cor13178	AC073264.1	-0.015121864	-0.163952206	0.134381573	0.843462538
cor8254	NPY1R	-0.015074691	-0.16390629	0.134427905	0.843944633
cor16742	AL500527.1	-0.014931593	-0.163767001	0.134568446	0.845407401
cor10939	RIMS1	-0.014901354	-0.163737566	0.134598145	0.845716581
cor8604	AC010631.1	-0.014840751	-0.163678574	0.134657662	0.846336278
cor14863	AL161781.1	-0.014745546	-0.163585898	0.13475116	0.847309991
cor30491	AP000697.1	-0.014662132	-0.163504699	0.134833076	0.848163295
cor1245	PTGER3	-0.014628398	-0.163471859	0.134866204	0.848508445
cor25410	SNORD3B-2	-0.014506752	-0.163353436	0.134985661	0.849753283
cor25330	AC098850.3	-0.014486381	-0.163333604	0.135005665	0.849961781
cor18058	RPS3AP41	-0.014477914	-0.163325361	0.135013979	0.850048444
cor15047	CARNMT1-AS1	-0.014466505	-0.163314254	0.135025182	0.850165222
cor13533	FGF17	-0.014412307	-0.16326149	0.135078403	0.850720018
cor21030	RN7SKP9	-0.014387554	-0.163237393	0.135102709	0.85097342
cor19200	LINC02387	-0.01424354	-0.163097183	0.135244121	0.852448069
cor2548	PACERR	-0.014179808	-0.163035134	0.135306699	0.853100814
cor15754	LCN10	-0.014166663	-0.163022336	0.135319605	0.853235458
cor13806	PPDPFL	-0.014159483	-0.163015345	0.135326656	0.853309007
cor16430	ZSWIM8-AS1	-0.01411938	-0.162976299	0.135366033	0.853719826
cor13866	LINC01602	-0.014098109	-0.16295559	0.135386917	0.853937732
cor14711	AL359922.2	-0.013959974	-0.162821093	0.135522545	0.855353154
cor31629	HMGB1P16	-0.013934006	-0.162795809	0.13554804	0.855619283
cor29727	AL035252.3	-0.013931746	-0.162793608	0.13555026	0.85564245
cor31705	RNU6-50P	-0.01392448	-0.162786534	0.135557393	0.855716913
cor12056	AC006960.4	-0.013830429	-0.162694956	0.135649732	0.856680961
cor1808	RNVU1-6	-0.013800469	-0.162665783	0.135679147	0.856988104
cor22129	MEG9	-0.013783745	-0.162649498	0.135695566	0.857159564
cor10246	H2BC10	-0.013633638	-0.162503331	0.135842934	0.858698809
cor16900	RPS8P4	-0.01362212	-0.162492115	0.135854241	0.858816939
cor27379	AC023090.2	-0.013592181	-0.162462961	0.135883633	0.859124015
cor30587	H2AZP1	-0.013431522	-0.16230651	0.136041351	0.86077221
cor14538	AF186192.1	-0.013427458	-0.162302553	0.13604534	0.860813903
cor20531	KRR1P1	-0.013418799	-0.16229412	0.13605384	0.860902753
cor17039	AGGF1P2	-0.013400663	-0.162276458	0.136071644	0.861088857
cor6776	RN7SL300P	-0.013328296	-0.162205983	0.136142684	0.861831517
cor13668	TEX15	-0.01327369	-0.162152804	0.136196286	0.862391982
cor7523	ATP1B1P1	-0.013207526	-0.162088368	0.136261234	0.86307117
cor22313	AC023449.1	-0.013153939	-0.162036179	0.136313835	0.863621329
cor4255	RPL22P12	-0.013101461	-0.16198507	0.136365346	0.864160163
cor3617	AC012354.1	-0.013071676	-0.161956062	0.136394582	0.864466016
cor16720	AL133215.1	-0.012954844	-0.161842273	0.136509258	0.86566593
cor9249	AC022101.1	-0.012928226	-0.161816348	0.136535384	0.865939348
cor12227	AC091812.1	-0.012913538	-0.161802041	0.136549801	0.866090236
cor7592	GSX2	-0.012726328	-0.161619697	0.136733546	0.868013772
cor20206	LHX5-AS1	-0.012691618	-0.161585888	0.136767612	0.868370492
cor6353	RN7SL767P	-0.01249722	-0.16139653	0.136958399	0.87036885
cor14301	RN7SL396P	-0.012489372	-0.161388885	0.136966101	0.870449545
cor155	AL031847.1	-0.012481947	-0.161381652	0.136973388	0.870525889
cor11562	FNDC1	-0.012456852	-0.161357207	0.136998016	0.870783929
cor31670	NYX	-0.012455745	-0.161356129	0.136999102	0.870795307
cor27977	MIR181D	-0.012444425	-0.161345102	0.137010211	0.870911706
cor25409	SNORD3B-1	-0.012375499	-0.161277959	0.137077853	0.871620524
cor19480	MIR6757	-0.012359855	-0.16126272	0.137093205	0.871781417
cor18582	AP003396.3	-0.012345419	-0.161248657	0.137107372	0.871929892
cor14811	DNAJB5-DT	-0.012279426	-0.161184369	0.137172134	0.872608689
cor10143	LINC01108	-0.012260182	-0.161165623	0.137191019	0.872806642
cor19604	AC073896.5	-0.012141611	-0.161050111	0.137307374	0.874026531
cor26318	AC104763.2	-0.012087103	-0.160997009	0.137360861	0.874587416
cor23849	AC126763.1	-0.012027513	-0.160938954	0.137419335	0.875200677
cor19260	AC079601.2	-0.011987713	-0.16090018	0.137458389	0.875610304
cor22256	IGHV4-39	-0.011987279	-0.160899757	0.137458815	0.875614777
cor149	LINC01346	-0.011977988	-0.160890706	0.137467931	0.8757104
cor25858	KRT14	-0.011899173	-0.160813918	0.137545267	0.876521703
cor6133	RPL21P41	-0.01186491	-0.160780536	0.137578887	0.87687444
cor18948	DDX12P	-0.011848282	-0.160764336	0.137595203	0.877045633
cor14569	DMRT3	-0.011821051	-0.160737805	0.137621921	0.877325994
cor2036	RN7SL431P	-0.011707517	-0.160627187	0.137733319	0.878495089
cor10182	AL512380.1	-0.011698854	-0.160618746	0.137741819	0.878584309
cor10225	H4C3	-0.011648053	-0.160569249	0.137791662	0.879107514
cor26913	RPS4XP19	-0.011620615	-0.160542514	0.137818583	0.879390128
cor14143	AC087752.1	-0.011556005	-0.16047956	0.137881974	0.88005567
cor810	NT5C1A	-0.011495813	-0.16042091	0.137941029	0.880675776
cor15261	HEMGN	-0.011399792	-0.160327347	0.138035233	0.88166514
cor4031	ANKRD36BP2	-0.011285149	-0.160215634	0.138147705	0.882846632
cor28232	AC010329.2	-0.01127369	-0.160204469	0.138158946	0.882964736
cor19719	RXYLT1-AS1	-0.011263448	-0.160194488	0.138168994	0.883070307
cor32414	FGF13-AS1	-0.011244838	-0.160176353	0.138187251	0.88326213
cor26183	CHAD	-0.011211652	-0.160144014	0.138219808	0.883604214
cor20567	FGF9	-0.011182218	-0.160115331	0.138248683	0.883907639
cor27019	RPS4XP18	-0.011181977	-0.160115097	0.138248919	0.88391012
cor7243	AC078852.2	-0.011170271	-0.160103689	0.138260403	0.884030804
cor23112	AC021483.1	-0.011162527	-0.160096142	0.138268	0.884110641
cor14713	CDKN2B-AS1	-0.011109659	-0.160044623	0.138319863	0.884655696
cor13390	MIR8055	-0.011102417	-0.160037565	0.138326967	0.884730365
cor20909	LINC02338	-0.011070519	-0.16000648	0.138358259	0.885059262
cor6583	AC020633.1	-0.01101482	-0.1599522	0.138412898	0.885633609
cor4513	TEX41	-0.010944502	-0.159883672	0.138481877	0.88635879
cor22244	FAM30A	-0.010802539	-0.159745319	0.13862113	0.887823111
cor4845	MSTN	-0.010772451	-0.159715995	0.138650643	0.888133516
cor29934	AL035419.1	-0.010730294	-0.159674908	0.138691995	0.888568466
cor12234	SEPTIN14	-0.010673614	-0.159619667	0.13874759	0.889153289
cor20249	LINC02440	-0.010530178	-0.159479866	0.138888278	0.890633545
cor15487	MIR181A2HG	-0.010452915	-0.159404559	0.138964058	0.89143105
cor26992	AC006557.5	-0.010391129	-0.159344336	0.139024658	0.892068889
cor2484	RPSAP16	-0.01035294	-0.159307112	0.139062112	0.892463156
cor11442	AL031119.1	-0.010341408	-0.159295872	0.139073422	0.892582221
cor11634	AL606970.4	-0.010284851	-0.159240744	0.139128891	0.893166184
cor16882	AL354863.1	-0.010262821	-0.15921927	0.139150497	0.893393668
cor11963	AC073150.1	-0.010184091	-0.159142527	0.139227709	0.894206696
cor26109	HOXB-AS1	-0.010087452	-0.159048324	0.139322484	0.895204825
cor13883	AC113143.1	-0.009991282	-0.158954576	0.139416795	0.896198263
cor19822	AC090015.1	-0.009967356	-0.158931252	0.139440258	0.896445449
cor25670	AC004223.1	-0.009966887	-0.158930796	0.139440718	0.896450289
cor22320	OCA2	-0.009896	-0.158861691	0.139510233	0.897182695
cor7566	AC119751.3	-0.009850445	-0.158817281	0.139554906	0.89765342
cor28182	RNU6-1028P	-0.009800972	-0.158769051	0.139603419	0.898164658
cor11009	SNAP91	-0.009788502	-0.158756894	0.139615647	0.898293525
cor32343	IGSF1	-0.009565016	-0.158539013	0.13983479	0.90060355
cor26897	AP005205.3	-0.009535435	-0.158510172	0.139863796	0.900909377
cor20089	SETP7	-0.00940653	-0.158384492	0.139990188	0.902242227
cor27212	RPLP0P11	-0.009400228	-0.158378348	0.139996367	0.90230739
cor28556	AC016582.1	-0.009348084	-0.158327507	0.140047493	0.902846634
cor7386	AC099550.1	-0.009324162	-0.158304182	0.140070949	0.903094041
cor19913	KERA	-0.009306184	-0.158286653	0.140088575	0.903279972
cor7062	RTP1	-0.009294142	-0.158274912	0.140100382	0.903404519
cor27363	RPL26P35	-0.009162133	-0.158146196	0.140229808	0.904769983
cor22810	AC126323.1	-0.009153196	-0.158137482	0.14023857	0.904862437
cor25403	AC107982.2	-0.009131662	-0.158116485	0.140259682	0.905085204
cor4906	AC097717.1	-0.009121581	-0.158106655	0.140269566	0.905189503
cor29170	AC010328.1	-0.009090528	-0.158076376	0.14030001	0.90551076
cor1932	UBE2D3P3	-0.009075029	-0.158061263	0.140315205	0.905671117
cor21382	AL158058.1	-0.00906609	-0.158052547	0.140323969	0.905763599
cor28660	RNU6-195P	-0.009020899	-0.158008481	0.140368273	0.906231176
cor13053	PSMC1P3	-0.008986849	-0.157975277	0.140401655	0.90658351
cor13972	AC022893.2	-0.008965964	-0.157954912	0.14042213	0.906799618
cor22319	GABRG3	-0.008942904	-0.157932426	0.140444737	0.907038243
cor18607	AP002469.1	-0.008907557	-0.157897957	0.140479389	0.907404036
cor19524	AC012531.1	-0.008872343	-0.157863618	0.140513912	0.907768476
cor15732	CCDC187	-0.008831844	-0.157824125	0.140553614	0.908187626
cor1693	VTCN1	-0.008813043	-0.157805791	0.140572044	0.908382217
cor12435	AC005077.4	-0.008604306	-0.15760223	0.140776666	0.910543037
cor7254	SCARNA22	-0.008574916	-0.157573567	0.140805476	0.910847337
cor9769	AC109466.1	-0.008494949	-0.157495579	0.140883862	0.911675357
cor24848	AC134312.3	-0.00847786	-0.157478913	0.140900613	0.911852312
cor30922	IGLL3P	-0.008461105	-0.157462572	0.140917037	0.912025823
cor3113	HNRNPA1P42	-0.00840493	-0.157407786	0.1409721	0.912607573
cor27266	CCBE1	-0.008404432	-0.1574073	0.140972588	0.912612728
cor7731	AC107072.2	-0.008383444	-0.157386831	0.14099316	0.91283009
cor4033	IGKV4-1	-0.008152932	-0.157162005	0.141219098	0.915217835
cor9714	AC008725.1	-0.008137947	-0.157147389	0.141233785	0.915373089
cor1768	PPIAL4E	-0.008123071	-0.15713288	0.141248365	0.915527203
cor29512	SNORA51	-0.007959254	-0.156973093	0.14140892	0.917224626
cor12841	NPM1P14	-0.00794023	-0.156954536	0.141427565	0.917421774
cor1132	RPL21P23	-0.007895272	-0.156910683	0.141471626	0.917887688
cor8764	SETP21	-0.007880773	-0.15689654	0.141485836	0.918037957
cor24452	AC010542.1	-0.007874497	-0.156890418	0.141491986	0.918102995
cor4032	IGKC	-0.007784314	-0.156802449	0.141580368	0.919037705
cor14641	RN7SL5P	-0.007753382	-0.156772275	0.141610682	0.919358337
cor31418	MIOX	-0.007673899	-0.15669474	0.141688575	0.920182271
cor16148	TMEM72	-0.007651134	-0.156672532	0.141710884	0.920418274
cor14727	LRRC19	-0.007613934	-0.156636243	0.141747339	0.92080394
cor32068	PABPC5	-0.007601951	-0.156624554	0.141759082	0.920928168
cor7883	ADH1C	-0.007509267	-0.156534137	0.141849907	0.921889144
cor25713	AC015849.5	-0.00736177	-0.156390242	0.141994442	0.923418679
cor22121	MEG3	-0.007355796	-0.156384414	0.142000296	0.923480635
cor30564	AP001628.1	-0.007319521	-0.156349024	0.142035841	0.923856847
cor3777	LINC01800	-0.007312808	-0.156342475	0.142042419	0.923926468
cor11129	CD24	-0.007280123	-0.156310587	0.142074446	0.924265466
cor687	AC114489.1	-0.007212477	-0.15624459	0.142140729	0.924967111
cor4824	AC007319.1	-0.007170756	-0.156203885	0.142181609	0.925399885
cor8193	AC097375.3	-0.007147623	-0.156181315	0.142204276	0.925639857
cor31118	FP325335.1	-0.007117887	-0.156152303	0.142233411	0.925948326
cor15032	AL135924.1	-0.007095306	-0.156130271	0.142255537	0.926182584
cor11269	TRDN	-0.007043262	-0.156079493	0.14230653	0.926722521
cor31137	GALR3	-0.00704001	-0.156076319	0.142309717	0.926756263
cor30296	FP236383.4	-0.006904843	-0.155944437	0.142442149	0.928158714
cor26122	RPL9P28	-0.006809327	-0.155851238	0.14253573	0.929149896
cor1396	HFM1	-0.006809083	-0.155851	0.142535969	0.929152427
cor29926	SNORA71A	-0.006805153	-0.155847165	0.14253982	0.92919321
cor6868	RPL21P43	-0.006775564	-0.155818293	0.142568809	0.929500289
cor1129	RPSAP20	-0.006771567	-0.155814392	0.142572725	0.929541772
cor8618	GDNF-AS1	-0.006678848	-0.155723919	0.142663562	0.930504075
cor4988	SNORD51	-0.006662188	-0.155707663	0.142679884	0.930676992
cor28738	PSG1	-0.006635219	-0.155681346	0.142706305	0.930956921
cor13951	AC079089.2	-0.006586049	-0.155633366	0.142754475	0.931467304
cor28672	CYP2A6	-0.006566424	-0.155614215	0.142773701	0.931671027
cor12989	CPA1	-0.006506363	-0.155555606	0.14283254	0.932294508
cor22869	IGDCC3	-0.006501229	-0.155550595	0.142837569	0.932347807
cor22529	AC073657.2	-0.006484306	-0.155534081	0.142854148	0.932523497
cor21081	AL445649.1	-0.00647308	-0.155523126	0.142865145	0.932640039
cor11840	SOSTDC1	-0.006469339	-0.155519476	0.142868809	0.93267887
cor29383	ZSCAN4	-0.006458993	-0.155509379	0.142878945	0.932786286
cor17325	AC087379.2	-0.006449713	-0.155500323	0.142888036	0.932882627
cor30858	IGLL1	-0.006435321	-0.155486279	0.142902135	0.933032044
cor17319	MORF4L1P3	-0.006401714	-0.155453482	0.142935057	0.933380964
cor3101	AL590135.1	-0.006362733	-0.155415441	0.142973243	0.933785692
cor14976	AQP7P2	-0.006309558	-0.155363549	0.143025332	0.934337812
cor20570	RPL7AP73	-0.006302052	-0.155356223	0.143032685	0.934415755
cor16727	TLX1NB	-0.006180887	-0.155237976	0.143151374	0.935673957
cor12278	AC016769.2	-0.006153702	-0.155211445	0.143178003	0.935956275
cor15512	LMX1B	-0.006144468	-0.155202434	0.143187047	0.936052164
cor4553	PHBP4	-0.005921389	-0.154984712	0.143405554	0.938369167
cor32169	AC234782.2	-0.005903817	-0.154967562	0.143422765	0.938551699
cor9177	AC010261.2	-0.005872676	-0.154937167	0.143453267	0.938875195
cor13306	AC006019.2	-0.00583412	-0.154899536	0.14349103	0.939275722
cor16117	LINC00839	-0.005809335	-0.154875344	0.143515306	0.939533211
cor21707	AL161756.2	-0.00576659	-0.154833622	0.143557172	0.93997729
cor15860	NRBF2P5	-0.005754622	-0.154821941	0.143568893	0.940101624
cor3547	RMDN2-AS1	-0.005571507	-0.154643205	0.143748234	0.942004234
cor8529	BASP1-AS1	-0.005557323	-0.15462936	0.143762126	0.942151624
cor30762	RNY1P9	-0.00554608	-0.154618385	0.143773136	0.94226845
cor4708	SP9	-0.005490023	-0.154563666	0.143828036	0.942850979
cor6066	AC092418.2	-0.005449204	-0.154523821	0.143868012	0.943275175
cor1009	AC096541.1	-0.005354769	-0.154431636	0.143960494	0.944256626
cor26923	AP005432.1	-0.005348901	-0.154425908	0.143966241	0.944317613
cor2573	CFHR1	-0.005258173	-0.15433734	0.144055089	0.945260614
cor20514	TUBA3C	-0.005243068	-0.154322594	0.144069881	0.945417618
cor3154	AC104462.1	-0.005180321	-0.15426134	0.144131326	0.946069838
cor11581	SLC22A3	-0.005154565	-0.154236196	0.144156549	0.946337578
cor29106	RPL9P33	-0.005108739	-0.154191458	0.144201423	0.946813954
cor17444	AL035078.1	-0.004999735	-0.154085042	0.144308161	0.947947151
cor7855	AC095059.2	-0.004913718	-0.154001064	0.144392388	0.948841459
cor6562	COL6A4P2	-0.004904872	-0.153992428	0.144401049	0.948933429
cor27791	C3P1	-0.004864393	-0.153952907	0.144440686	0.949354316
cor16179	AGAP14P	-0.004843221	-0.153932236	0.144461416	0.949574456
cor14311	RPL35AP19	-0.004767395	-0.153858205	0.14453566	0.9503629
cor30314	AP001347.1	-0.004759832	-0.15385082	0.144543066	0.950441545
cor18265	OR7E13P	-0.004683291	-0.153776088	0.144618009	0.951237488
cor13068	RPS3AP28	-0.004623397	-0.153717608	0.144676651	0.951860352
cor15630	HMCN2	-0.004571941	-0.153667367	0.144727031	0.952395485
cor21733	RPL21P8	-0.004534993	-0.15363129	0.144763205	0.952779753
cor14739	RPS26P2	-0.004501478	-0.153598566	0.144796018	0.953128323
cor6453	MYLK-AS2	-0.004481933	-0.153579481	0.144815154	0.953331609
cor25687	AC015911.4	-0.004448621	-0.153546955	0.144847767	0.953678078
cor4036	IGKV1-9	-0.004437388	-0.153535986	0.144858766	0.953794919
cor6094	C3orf67-AS1	-0.004436583	-0.1535352	0.144859553	0.953803285
cor12426	CCL24	-0.004428299	-0.153527111	0.144867664	0.953889453
cor2603	MROH3P	-0.004390512	-0.153490214	0.144904658	0.954282487
cor7673	JCHAIN	-0.004354196	-0.153454753	0.144940212	0.954660228
cor9025	LINC02488	-0.004340174	-0.15344106	0.14495394	0.954806089
cor10218	H3C1	-0.004335211	-0.153436214	0.144958799	0.954857717
cor21403	LINC02313	-0.004248601	-0.15335164	0.145043589	0.955758653
cor30056	LINC00494	-0.004171562	-0.153276411	0.145119008	0.956560081
cor25714	LRRC37A9P	-0.004061722	-0.153169148	0.145226535	0.957702805
cor13897	NKAIN3-IT1	-0.004008425	-0.153117101	0.145278708	0.958257305
cor11951	HOXA10-AS	-0.003953723	-0.153063679	0.145332256	0.958826457
cor21369	AL110292.1	-0.003950434	-0.153060467	0.145335476	0.95886068
cor13404	RPS3AP31	-0.00391073	-0.153021693	0.145374341	0.959273794
cor8634	C9	-0.003837877	-0.152950543	0.145445655	0.960031851
cor21371	LINC02293	-0.003814532	-0.152927745	0.145468506	0.96027476
cor5177	PAX3	-0.003754165	-0.152868788	0.145527596	0.960902932
cor11533	AL162578.1	-0.003727911	-0.152843147	0.145553295	0.96117614
cor10481	LY6G6D	-0.003678378	-0.15279477	0.145601779	0.961691601
cor14918	FOXD4L6	-0.003567583	-0.152686558	0.145710224	0.962844628
cor4042	IGKV2-24	-0.003563552	-0.152682621	0.14571417	0.96288658
cor22694	AC090971.5	-0.003522146	-0.15264218	0.145754697	0.963317507
cor23369	FAM149B1P1	-0.003482111	-0.152603077	0.145793881	0.963734177
cor26422	CACNG5	-0.003364621	-0.15248832	0.145908873	0.964957028
cor14890	IGFBPL1	-0.003338678	-0.152462979	0.145934265	0.965227067
cor13345	AC005481.1	-0.003192792	-0.15232048	0.146077042	0.966745596
cor20631	LINC00543	-0.003122489	-0.152251807	0.146145845	0.96747743
cor31298	AL049757.2	-0.003069446	-0.152199992	0.146197755	0.968029613
cor20205	LHX5	-0.003031185	-0.152162617	0.146235198	0.968427917
cor4812	FSIP2	-0.003023292	-0.152154906	0.146242923	0.968510089
cor3329	LINC00954	-0.002982234	-0.152114799	0.146283102	0.968937515
cor2534	AL356273.4	-0.002915642	-0.152049746	0.14634827	0.969630799
cor6384	IGSF11-AS1	-0.002859583	-0.151994982	0.146403128	0.970214433
cor5412	IL5RA	-0.002834502	-0.15197048	0.146427671	0.970475559
cor4706	LINC01305	-0.002791093	-0.151928074	0.146470149	0.970927507
cor5286	SCARNA5	-0.0026689	-0.151808698	0.14658972	0.972199771
cor4054	AC097374.1	-0.002640271	-0.151780728	0.146617734	0.972497864
cor4552	GALNT13	-0.002640082	-0.151780543	0.146617919	0.972499836
cor8578	TOMM40P3	-0.002636761	-0.151777299	0.146621168	0.972534406
cor12225	CDC42P2	-0.002376802	-0.151523317	0.146875531	0.97524134
cor14959	BMS1P9	-0.002348038	-0.151495213	0.146903675	0.975540883
cor9223	LINC02208	-0.002325738	-0.151473425	0.146925493	0.975773099
cor20173	RPS2P41	-0.002311001	-0.151459026	0.146939912	0.97592657
cor5725	PGAM1P3	-0.002276022	-0.151424848	0.146974136	0.976290837
cor24663	AC009053.1	-0.002261556	-0.151410714	0.14698829	0.976441486
cor606	CR391992.1	-0.002222911	-0.151372955	0.1470261	0.976843932
cor31972	PABPC1L2B	-0.002190743	-0.151341523	0.147057573	0.977178939
cor25645	AC005899.6	-0.002182	-0.151332981	0.147066126	0.977269988
cor17966	C11orf86	-0.002098472	-0.151251365	0.147147846	0.978139877
cor3276	AC007240.1	-0.002055813	-0.151209681	0.147189582	0.978584157
cor8520	MARCHF11	-0.001995497	-0.151150743	0.147248591	0.979212339
cor28222	BNIP3P16	-0.001961756	-0.151117773	0.147281601	0.979563756
cor32034	GPR174	-0.001949865	-0.151106153	0.147293234	0.979687605
cor24233	VPS35P1	-0.001940009	-0.151096522	0.147302876	0.979790252
cor21656	LRRC9	-0.001934733	-0.151091367	0.147308037	0.979845199
cor4066	FABP7P2	-0.001760037	-0.150920653	0.147478939	0.981664743
cor32436	L29074.1	-0.001716552	-0.150878159	0.147521478	0.982117668
cor31868	SPIN2A	-0.001715514	-0.150877144	0.147522493	0.982128481
cor4273	RTRAFP1	-0.001688801	-0.15085104	0.147548624	0.982406717
cor206	AL139415.2	-0.001687827	-0.150850087	0.147549578	0.982416866
cor12677	RN7SL416P	-0.001640459	-0.150803797	0.147595914	0.982910254
cor23910	SNRPEP3	-0.001620029	-0.150783832	0.147615899	0.983123049
cor20480	AC131212.4	-0.001457932	-0.150625415	0.147774461	0.984811516
cor22470	BUB1B	-0.00145367	-0.15062125	0.147778629	0.98485591
cor17649	GLYAT	-0.001403307	-0.15057203	0.147827892	0.98538052
cor10297	H2BC17	-0.001387254	-0.15055634	0.147843594	0.985547744
cor3620	AC093702.1	-0.001366122	-0.150535687	0.147864264	0.985767869
cor4727	HOXD12	-0.00133931	-0.150509482	0.14789049	0.986047169
cor39	AL645608.1	-0.001323449	-0.150493981	0.147906004	0.986212386
cor15095	AL390838.2	-0.001268354	-0.150440133	0.147959894	0.986786314
cor29407	ZSCAN1	-0.001240606	-0.150413013	0.147987034	0.987075362
cor30650	RPL18AP2	-0.001236614	-0.150409111	0.147990939	0.987116956
cor8935	SNORA47	-0.001233894	-0.150406453	0.147993599	0.987145283
cor32421	LINC00632	-0.001225911	-0.15039865	0.148001407	0.987228446
cor19032	STX8P1	-0.001222295	-0.150395116	0.148004944	0.987266111
cor4040	IGKV1-17	-0.001201266	-0.150374562	0.148025513	0.987485182
cor2352	RPL34P1	-0.001189787	-0.150363343	0.14803674	0.987604755
cor32210	KCNE5	-0.001183231	-0.150356935	0.148043153	0.987673055
cor9	AL732372.2	-0.001140311	-0.150314985	0.148085132	0.988120161
cor1305	HNRNPA3P14	-0.001093385	-0.150269119	0.148131028	0.988609002
cor12039	NCAPD2P1	-0.001081143	-0.150257153	0.148143002	0.988736538
cor21411	MTCO1P2	-0.001059283	-0.150235787	0.148164382	0.98896426
cor15575	AL356481.2	-0.001039741	-0.150216686	0.148183494	0.989167836
cor17133	H19	-0.001027351	-0.150204575	0.148195613	0.989296915
cor29302	NLRP9	-0.001014236	-0.150191756	0.14820844	0.989433537
cor14452	AK3P2	-0.000990997	-0.150169041	0.148231168	0.989675634
cor17362	LDHC	-0.000982329	-0.150160568	0.148239646	0.989765936
cor2458	AL365357.1	-0.000867851	-0.15004867	0.148351606	0.990958526
cor16157	RSU1P2	-0.000854144	-0.150035271	0.148365012	0.991101329
cor15506	HNRNPA1P15	-0.000813571	-0.149995612	0.148404691	0.99152401
cor8686	FGF10	-0.000727952	-0.149911918	0.148488423	0.992415981
cor12973	RNU1-72P	-0.00072724	-0.149911222	0.14848912	0.9924234
cor18159	MOGAT2	-0.000603225	-0.149789992	0.148610398	0.993715392
cor21583	BMP4	-0.000585746	-0.149772905	0.148627491	0.99389749
cor29470	SCRT2	-0.000584953	-0.14977213	0.148628267	0.993905755
cor29192	AC011487.2	-0.000520162	-0.149708791	0.148691626	0.994580762
cor18047	SHANK2	-0.000437444	-0.149627927	0.148772514	0.995442532
cor3229	LINC01248	-0.000311062	-0.149504371	0.148896096	0.996759224
cor22777	AC092868.3	-0.000223277	-0.149418547	0.148981934	0.997673802
cor2452	AL136114.1	-0.0001879	-0.14938396	0.149016526	0.998042375
cor30385	LINC00189	-0.000167176	-0.149363698	0.14903679	0.998258289
cor19016	AC007537.1	-0.000109812	-0.149307614	0.149092879	0.99885593
cor18276	GRM5-AS1	-5.87E-05	-0.149257616	0.149142879	0.999388696
cor28989	SUMO1P4	-4.85E-05	-0.149247639	0.149152856	0.99949501
cor12261	AC092634.4	1.88E-06	-0.149198409	0.149202087	0.999980407
cor21642	HSBP1P1	1.26E-05	-0.149187938	0.149212558	0.999868825
cor5732	RPL5P10	1.97E-05	-0.149180982	0.149219514	0.99979471
cor32226	TRPC5	2.27E-05	-0.149178023	0.149222473	0.999763178
cor18135	AP001324.3	4.75E-05	-0.149153757	0.149246739	0.999504608
cor14211	GRHL2	5.16E-05	-0.149149785	0.14925071	0.999462285
cor8391	F11-AS1	8.69E-05	-0.149115294	0.1492852	0.999094767
cor13804	EFCAB1	9.34E-05	-0.149108906	0.149291588	0.999026704
cor25836	AC080112.1	0.000151926	-0.1490517	0.149348789	0.998417162
cor4510	AC009951.4	0.000157289	-0.149046457	0.149354032	0.998361292
cor4043	IGKV1-27	0.000201479	-0.149003248	0.149397236	0.997900901
cor19763	HNRNPA1P70	0.000254962	-0.148950952	0.149449525	0.997343695
cor20810	LINC01198	0.000305152	-0.148901875	0.149498593	0.996820797
cor15990	HNRNPRP1	0.000416076	-0.148793409	0.149607037	0.995665154
cor8777	AC122718.2	0.000503941	-0.148707488	0.149692934	0.994749749
cor13203	RNY1	0.000535043	-0.148677073	0.149723339	0.994425723
cor20811	OR7E101P	0.000592965	-0.148620432	0.149779962	0.993822287
cor20979	DDX6P2	0.00063505	-0.148579276	0.149821102	0.993383839
cor2967	CICP26	0.00072341	-0.148492865	0.149907478	0.992463296
cor24704	AC009139.1	0.000790182	-0.148427565	0.149972749	0.991767673
cor26668	AC100788.1	0.000847274	-0.14837173	0.150028556	0.991172895
cor4550	AC012501.3	0.000938979	-0.148282043	0.150118196	0.990217537
cor22255	IGHV4-34	0.000999919	-0.148222442	0.150177762	0.98958269
cor30831	IGLV3-21	0.001014716	-0.14820797	0.150192225	0.989428539
cor2604	KIF21B	0.001045948	-0.148177424	0.150222753	0.989103181
cor30396	UBE3AP2	0.001150755	-0.148074916	0.150325193	0.98801136
cor23870	NPIPA7	0.001150812	-0.148074861	0.150325249	0.988010768
cor27182	SKOR2	0.00120142	-0.148025362	0.150374713	0.987483573
cor27191	AC048380.2	0.001261849	-0.147966256	0.150433775	0.986854077
cor11563	LINC02529	0.001285957	-0.147942676	0.150457338	0.986602938
cor4757	AC019080.4	0.001291976	-0.147936789	0.15046322	0.986540246
cor4258	RPL5P9	0.001303892	-0.147925134	0.150474866	0.986416117
cor14652	ATP5PDP3	0.001418898	-0.147812642	0.150587267	0.985218119
cor16209	AGAP12P	0.001475753	-0.147757029	0.150642832	0.984625885
cor22197	AL359399.1	0.001481712	-0.1477512	0.150648655	0.984563815
cor30713	AC004461.1	0.001537515	-0.147696614	0.150703192	0.983982537
cor3153	KIF26B-AS1	0.001600428	-0.147635073	0.150764676	0.983327221
cor14212	AP001207.1	0.001613926	-0.147621869	0.150777867	0.983186625
cor7532	LINC02475	0.00166504	-0.147571868	0.150827819	0.982654213
cor6392	AC073352.1	0.001725309	-0.147512911	0.150886717	0.982026456
cor11409	ATP5PBP6	0.001728312	-0.147509973	0.150889651	0.981995177
cor29588	AL118505.1	0.001803291	-0.147436625	0.150962922	0.98121422
cor27100	KLHL14	0.001814557	-0.147425604	0.150973931	0.981096881
cor27607	AC011498.5	0.00185586	-0.147385198	0.151014293	0.980666689
cor25268	AC005410.1	0.001864445	-0.1473768	0.151022682	0.980577274
cor12259	AC237221.1	0.001895214	-0.147346699	0.151052749	0.980256801
cor31852	MTRNR2L10	0.001905622	-0.147336516	0.15106292	0.980148398
cor1671	HNRNPA1P43	0.001990154	-0.147253818	0.151145522	0.979267991
cor8217	AC079298.3	0.001994236	-0.147249825	0.151149511	0.979225477
cor2703	AL583832.1	0.002092581	-0.14715361	0.151245608	0.978201233
cor14422	AC105235.1	0.00224661	-0.147002913	0.151396111	0.97659713
cor22575	CKMT1B	0.002288759	-0.146961674	0.151437294	0.976158191
cor29839	HMGB3P1	0.002295589	-0.146954992	0.151443967	0.976087071
cor4390	LIMS2	0.002324415	-0.146926788	0.151472132	0.975786881
cor32318	MTND4LP1	0.002333004	-0.146918384	0.151480524	0.975697439
cor24553	HSPE1P5	0.002364431	-0.146887635	0.151511229	0.975370172
cor16215	RPL13AP19	0.002372159	-0.146880074	0.15151878	0.975289697
cor4521	RPS29P8	0.002377609	-0.146874741	0.151524106	0.975232934
cor26443	FBXO36P1	0.002384162	-0.14686833	0.151530508	0.975164698
cor30982	RPEP4	0.002412107	-0.146840987	0.151557811	0.974873699
cor8335	TENM3	0.002422438	-0.146830879	0.151567905	0.974766121
cor13624	RPL5P22	0.002528769	-0.146726838	0.151671792	0.973658891
cor16583	DDX18P6	0.002538786	-0.146717036	0.151681579	0.973554579
cor6737	NPM1P29	0.002652532	-0.146605736	0.151792707	0.972370196
cor29062	AC010325.1	0.002663714	-0.146594794	0.151803632	0.972253765
cor11263	Z99129.3	0.00270082	-0.146558485	0.151839883	0.971867413
cor22251	IGHV3-23	0.002769802	-0.146490984	0.151907274	0.971149181
cor20532	AL138688.2	0.002802121	-0.146459359	0.151938846	0.970812697
cor7443	MTND4P9	0.002827005	-0.146435008	0.151963156	0.970553617
cor12590	RPS3AP29	0.002831078	-0.146431023	0.151967135	0.970511212
cor16021	HIRAP1	0.002860799	-0.146401938	0.15199617	0.970201778
cor26566	AC087749.1	0.002876931	-0.146386152	0.15201193	0.97003382
cor28673	CYP2A7	0.002884322	-0.146378919	0.152019149	0.969956875
cor4293	IL37	0.00292836	-0.146335824	0.15206217	0.969498387
cor30553	TFF3	0.00304699	-0.146219731	0.152178056	0.968263378
cor7286	AL590235.1	0.003101023	-0.146166852	0.152230838	0.967700885
cor17422	AC090159.1	0.003106657	-0.146161339	0.152236341	0.967642243
cor23503	AL031008.1	0.0031511	-0.146117845	0.152279754	0.967179601
cor22803	AC104574.1	0.003159596	-0.14610953	0.152288053	0.967091158
cor555	KDF1	0.003229731	-0.146040891	0.152356562	0.966361089
cor21172	TOMM40P1	0.003240451	-0.146030399	0.152367033	0.966249499
cor20520	MRPS31P2	0.003275446	-0.14599615	0.152401216	0.96588523
cor8760	AC016642.1	0.003282499	-0.145989247	0.152408105	0.965811821
cor12713	RPSAP46	0.003283712	-0.14598806	0.15240929	0.965799192
cor22337	AC061965.2	0.003380939	-0.145892903	0.152504258	0.964787191
cor27482	RNU6-1223P	0.00338654	-0.145887421	0.152509729	0.964728888
cor7593	RPL22P13	0.003484873	-0.145791178	0.152605775	0.963705433
cor6857	PSAT1P4	0.003540893	-0.145736348	0.15266049	0.963122402
cor8709	LINC02105	0.003554969	-0.145722571	0.152674238	0.962975907
cor13746	SFRP1	0.003570079	-0.145707781	0.152688996	0.962818654
cor19874	AC069228.1	0.003579492	-0.145698568	0.15269819	0.962720685
cor1831	AC242426.1	0.003600466	-0.145678039	0.152718675	0.962502409
cor1707	RPS3AP12	0.003600648	-0.145677861	0.152718852	0.962500521
cor20469	AC148477.3	0.0036209	-0.145658038	0.152738633	0.962289754
cor26247	AC015883.1	0.003661609	-0.145618192	0.152778392	0.961866105
cor2570	KCNT2	0.003669002	-0.145610956	0.152785613	0.96178917
cor22128	SNORD114-3	0.003738784	-0.145542652	0.152853766	0.961062988
cor18040	H2AZP4	0.003881902	-0.14540256	0.15299354	0.959573746
cor10033	AL391422.2	0.003907616	-0.14537739	0.153018651	0.959306198
cor10983	AL391840.2	0.003921348	-0.145363948	0.153032062	0.959163314
cor6786	PABPC1P10	0.003946895	-0.14533894	0.153057011	0.958897505
cor21016	PSMA6P4	0.004006475	-0.145280617	0.153115196	0.9582776
cor4683	AC104088.1	0.004017716	-0.145269613	0.153126173	0.958160644
cor16729	LBX1	0.004017741	-0.145269588	0.153126198	0.958160379
cor7637	AC020741.1	0.004033418	-0.145254242	0.153141508	0.957997273
cor14009	MIR3149	0.00403751	-0.145250237	0.153145503	0.957954704
cor853	FOXO6-AS1	0.004047034	-0.145240913	0.153154805	0.957855613
cor7421	GBA3	0.004068285	-0.14522011	0.153175557	0.957634524
cor23327	LINC00930	0.004081179	-0.145207488	0.153188148	0.957500377
cor17166	OR7E12P	0.004110354	-0.145178928	0.153216639	0.957196849
cor22127	SNORD113-4	0.004121958	-0.145167568	0.153227971	0.957076124
cor30823	IGLV7-43	0.004175762	-0.145114896	0.153280512	0.956516385
cor11941	HOXA2	0.004190607	-0.145100363	0.153295009	0.956361947
cor13941	AC011037.1	0.004236413	-0.145055521	0.153339739	0.955885441
cor25430	AC025627.3	0.004260497	-0.145031943	0.153363257	0.955634901
cor16385	OIT3	0.004298988	-0.144994261	0.153400843	0.955234508
cor6869	LINC02082	0.004313461	-0.144980092	0.153414975	0.955083959
cor30716	AC004461.3	0.004332799	-0.14496116	0.153433859	0.954882798
cor6130	MAGI1-IT1	0.004357188	-0.144937283	0.153457674	0.954629111
cor22247	IGHV3-11	0.004360618	-0.144933924	0.153461024	0.954593428
cor275	RPL23AP89	0.004367528	-0.14492716	0.153467771	0.95452156
cor4733	HOXD3	0.004461921	-0.144834746	0.153559941	0.953539745
cor20451	AC117500.2	0.004475373	-0.144821576	0.153573077	0.95339983
cor4378	AC012508.1	0.004480925	-0.144816141	0.153578497	0.953342089
cor9381	MTND4LP30	0.00449065	-0.14480662	0.153587993	0.953240945
cor31963	RN7SL388P	0.004518945	-0.144778917	0.153615621	0.952946652
cor609	SNORA73B	0.004545914	-0.144752513	0.153641954	0.952666171
cor9525	PCDHB11	0.004547734	-0.144750731	0.153643731	0.952647239
cor9134	MTCO1P22	0.004583466	-0.144715747	0.15367862	0.952275626
cor8031	LINC02502	0.004617296	-0.144682624	0.153711652	0.951923797
cor12114	HECW1	0.004635984	-0.144664327	0.153729898	0.951729451
cor31575	SMPX	0.004638928	-0.144661444	0.153732773	0.95169883
cor10563	COL11A2	0.004691512	-0.144609959	0.153784115	0.95115199
cor22257	IGHV1-46	0.004776529	-0.144526717	0.153867122	0.950267923
cor22264	BMS1P15	0.005007064	-0.144300985	0.154092196	0.947870962
cor8644	C6	0.005094821	-0.144215052	0.154177871	0.946958634
cor21384	AL133372.3	0.005096928	-0.144212988	0.154179928	0.946936729
cor25325	AC127540.1	0.005149327	-0.144161677	0.154231083	0.946392021
cor14073	CA3	0.005152928	-0.144158152	0.154234598	0.946354594
cor3737	RPS24P7	0.005239943	-0.144072941	0.154319544	0.945450097
cor24800	AC092127.1	0.005278591	-0.144035094	0.154357272	0.945048385
cor22202	LINC02280	0.005311011	-0.144003346	0.154388921	0.944711418
cor5310	AC093915.1	0.005367875	-0.143947659	0.154444431	0.944120406
cor26159	DLX3	0.005382127	-0.143933702	0.154458343	0.943972286
cor25598	AC130324.2	0.005399703	-0.14391649	0.154475499	0.943789625
cor31486	VCX	0.005409073	-0.143907313	0.154484646	0.943692241
cor15730	LHX3	0.005446838	-0.14387033	0.154521511	0.943299772
cor24098	C16orf92	0.005473351	-0.143844364	0.154547392	0.943024234
cor21018	FTLP8	0.005478917	-0.143838913	0.154552825	0.942966398
cor22123	MIR770	0.005527932	-0.14379091	0.154600671	0.942457036
cor1807	HJV	0.005537458	-0.143781581	0.154609969	0.942358051
cor15612	AL353803.4	0.005538367	-0.143780691	0.154610856	0.942348605
cor13515	AC087821.1	0.005548636	-0.143770634	0.15462088	0.942241899
cor30821	IGLV5-45	0.005614306	-0.143706318	0.154684982	0.941559509
cor15010	BANCR	0.005641322	-0.14367986	0.154711351	0.941278804
cor17595	AC021443.3	0.005681924	-0.143640094	0.154750983	0.940856933
cor5161	MIR3132	0.005691047	-0.143631159	0.154759888	0.940762142
cor1820	NBPF13P	0.005710807	-0.143611806	0.154779175	0.940556844
cor23565	MEIOB	0.005732171	-0.143590882	0.154800027	0.94033488
cor20698	PHBP13	0.005735437	-0.143587683	0.154803215	0.94030095
cor10871	AL031779.1	0.005771146	-0.143552709	0.15483807	0.939929949
cor7951	COL25A1-DT	0.005785676	-0.143538478	0.154852252	0.939778997
cor22237	IGHG2	0.005844978	-0.143480396	0.154910133	0.939162931
cor13401	HSPD1P3	0.005906009	-0.143420618	0.154969701	0.938528932
cor10299	OR2B6	0.005911142	-0.14341559	0.154974711	0.938475608
cor26111	HOXB-AS3	0.005935344	-0.143391885	0.154998333	0.938224207
cor29149	ZNF578	0.005974009	-0.143354014	0.15503607	0.937822582
cor15903	RNU6-1095P	0.006027501	-0.143301619	0.155088277	0.937266979
cor5133	AC068946.1	0.00608939	-0.143240998	0.15514868	0.936624182
cor2685	KISS1	0.006093056	-0.143237407	0.155152258	0.936586107
cor20376	SNORA9B	0.006122545	-0.143208521	0.155181038	0.936279841
cor10713	NPM1P51	0.0061257	-0.143205431	0.155184117	0.936247078
cor7564	CWH43	0.006259252	-0.143074611	0.155314455	0.934860174
cor4234	SNRPGP9	0.006272944	-0.143061199	0.155327817	0.934718001
cor295	TBCAP2	0.006296064	-0.143038551	0.155350379	0.934477932
cor3328	OSR1	0.006321507	-0.143013627	0.15537521	0.934213743
cor10151	AL021407.3	0.006417769	-0.142919329	0.15546915	0.933214274
cor18480	NXPE1	0.006423555	-0.142913661	0.155474796	0.933154205
cor20820	AL138962.1	0.006519175	-0.142819988	0.155568108	0.932161504
cor5498	AC022001.3	0.006594146	-0.142746543	0.155641266	0.931383262
cor32216	CHRDL1	0.00661909	-0.142722106	0.155665608	0.931124332
cor32275	SNORA69	0.006653389	-0.142688504	0.155699077	0.93076832
cor26494	RN7SKP180	0.006659686	-0.142682335	0.155705221	0.930702961
cor27909	MTND2P40	0.006726483	-0.142616894	0.155770401	0.930009667
cor20854	AL136301.1	0.006757637	-0.142586372	0.1558008	0.929686336
cor3553	LINC02613	0.006794921	-0.142549844	0.155837181	0.929299399
cor19565	AC009779.1	0.006800722	-0.142544161	0.155842842	0.929239194
cor16097	TMEM161BP1	0.006805083	-0.142539889	0.155847096	0.929193941
cor5693	AC144536.1	0.006865747	-0.142480454	0.155906289	0.928564405
cor32432	AL391256.1	0.006941967	-0.142405777	0.155980659	0.927773502
cor32585	AC010970.1	0.006953996	-0.142393991	0.155992396	0.927648694
cor10278	HNRNPA1P1	0.006960005	-0.142388104	0.155998259	0.927586342
cor24222	HERC2P5	0.006993964	-0.142354831	0.156031393	0.927233991
cor28741	TEX101	0.007033204	-0.142316385	0.156069679	0.926826875
cor2675	AC114402.2	0.007051211	-0.142298741	0.156087249	0.926640045
cor11990	RPS27P16	0.007084896	-0.142265737	0.156120114	0.926290585
cor14221	ODF1	0.007105672	-0.14224538	0.156140385	0.926075045
cor196	AL096855.2	0.007108439	-0.142242669	0.156143085	0.92604634
cor20492	AC127070.2	0.007125558	-0.142225896	0.156159787	0.925868753
cor12110	AC010132.3	0.007129977	-0.142221566	0.156164098	0.92582291
cor31727	NPM1P49	0.007144282	-0.142207549	0.156178055	0.925674513
cor26256	AC015813.2	0.00718411	-0.142168524	0.156216914	0.925261362
cor6232	MTRNR2L12	0.007263052	-0.142091173	0.156293932	0.924442529
cor14862	PAX5	0.0072787	-0.14207584	0.156309198	0.92428023
cor25448	SRP68P3	0.007295864	-0.142059022	0.156325944	0.924102204
cor5854	AC112512.1	0.00730458	-0.142050481	0.156334448	0.924011802
cor22295	NDN	0.007333094	-0.142022541	0.156362266	0.923716076
cor12907	AC010099.1	0.007343732	-0.142012117	0.156372645	0.923605746
cor27707	FCER2	0.00735264	-0.142003388	0.156381335	0.923513362
cor2493	KIAA1614-AS1	0.007381454	-0.141975154	0.156409446	0.923214543
cor24251	AC018845.1	0.007439121	-0.141918646	0.156465704	0.922616524
cor23994	LCMT1-AS2	0.007473557	-0.141884901	0.156499299	0.922259433
cor17801	RCOR2	0.007692396	-0.141670448	0.156712784	0.919990517
cor10220	H4C2	0.00782078	-0.141544631	0.15683802	0.918659739
cor3169	AL512637.1	0.007826095	-0.141539423	0.156843204	0.918604657
cor18305	AP002784.1	0.007830996	-0.141534619	0.156847985	0.918553852
cor1509	AMY1B	0.007833924	-0.14153175	0.156850841	0.918523507
cor28235	AC008739.2	0.007839108	-0.141526669	0.156855898	0.918469774
cor3167	ZNF670-ZNF695	0.007921056	-0.141446357	0.156935834	0.917620474
cor25415	SNORD3A	0.007949814	-0.141418172	0.156963885	0.917322449
cor5127	FEV	0.008014002	-0.141355264	0.157026495	0.916657305
cor2921	DNAH14	0.008014292	-0.141354979	0.157026777	0.916654302
cor26982	AP005131.2	0.008151414	-0.141220585	0.157160525	0.915233562
cor30286	CU634019.2	0.00815376	-0.141218286	0.157162813	0.915209255
cor4457	AC093787.1	0.008177987	-0.141194541	0.157186442	0.914958274
cor23509	CEROX1	0.008282907	-0.141091704	0.157288775	0.913871409
cor8801	AC025176.1	0.008297399	-0.1410775	0.15730291	0.913721299
cor4353	MTCO3P43	0.008309111	-0.141066019	0.157314333	0.913599979
cor11379	AL365223.2	0.008316378	-0.141058897	0.157321421	0.913524714
cor7771	IGBP1P4	0.008442688	-0.140935089	0.15744461	0.912216547
cor23701	AC006111.3	0.008447775	-0.140930103	0.157449572	0.912163867
cor18447	RPS6P16	0.00845046	-0.140927471	0.157452191	0.912136057
cor6495	C3orf22	0.008514453	-0.140864744	0.157514601	0.911473395
cor4151	HMGN2P22	0.008516255	-0.140862978	0.157516358	0.911454734
cor7854	GRID2	0.008548547	-0.140831324	0.157547851	0.911120367
cor22236	IGHG4	0.008603099	-0.140777849	0.157601053	0.910555536
cor16149	AL353801.1	0.008604275	-0.140776697	0.157602199	0.910543365
cor10815	ADGRF1	0.008611921	-0.140769202	0.157609656	0.910464201
cor30537	PLAC4	0.008615802	-0.140765397	0.157613441	0.910424018
cor2987	H2BU1	0.008622391	-0.140758938	0.157619867	0.910355796
cor4695	AC092573.2	0.008639314	-0.140742349	0.157636371	0.910180593
cor6895	AC026316.3	0.008656533	-0.14072547	0.157653163	0.910002333
cor28998	GFY	0.008665284	-0.140716892	0.157661697	0.909911737
cor31344	SMC1B	0.00871041	-0.140672656	0.157705704	0.909444581
cor10997	RPSAP72	0.008714834	-0.140668319	0.157710019	0.909398784
cor28577	AC067969.1	0.008744121	-0.140639608	0.15773858	0.909095611
cor14981	FOXD4L4	0.008750462	-0.140633393	0.157744763	0.909029983
cor6435	AC083798.1	0.008751897	-0.140631986	0.157746163	0.909015123
cor31068	Z83846.1	0.008777363	-0.140607022	0.157770996	0.908751529
cor851	AC093151.2	0.008806323	-0.140578632	0.157799238	0.908451771
cor14973	CR769776.2	0.008834979	-0.14055054	0.157827182	0.908155181
cor11554	C6orf99	0.008848324	-0.140537458	0.157840196	0.908017059
cor15021	AL162390.2	0.008858649	-0.140527336	0.157850264	0.907910196
cor4214	AC096669.1	0.008935284	-0.140452207	0.157924995	0.9071171
cor14749	TMEM215	0.009001084	-0.1403877	0.157989158	0.906436214
cor14685	SCARNA8	0.009016266	-0.140372816	0.158003962	0.906279122
cor5576	KCNH8	0.009025704	-0.140363563	0.158013166	0.906181462
cor26929	AP000902.1	0.009057374	-0.140332514	0.158044048	0.90585378
cor26896	AP005202.1	0.009093261	-0.14029733	0.158079041	0.905482485
cor16517	AL731532.1	0.00912933	-0.140261968	0.158114211	0.905109331
cor9129	MTND4P35	0.00914549	-0.140246125	0.158129968	0.904942154
cor27067	LINC01908	0.009161702	-0.14023023	0.158145776	0.904774439
cor970	AL358075.1	0.009179855	-0.140212434	0.158163476	0.90458666
cor9516	PCDHB17P	0.009218926	-0.140174126	0.158201574	0.904182493
cor4680	DLX1	0.009250907	-0.140142772	0.158232756	0.9038517
cor29652	AL049646.1	0.009284614	-0.140109724	0.158265622	0.903503065
cor23544	AL031719.1	0.009318359	-0.140076638	0.158298524	0.903154052
cor16022	MYO3A	0.009336145	-0.140059199	0.158315867	0.902970102
cor13664	SMIM18	0.0093429	-0.140052576	0.158322453	0.902900244
cor2305	RXRG	0.009404062	-0.139992608	0.158382086	0.902267746
cor31266	Z99716.1	0.009407176	-0.139989554	0.158385123	0.902235541
cor20794	AL138963.1	0.009410144	-0.139986644	0.158388016	0.90220485
cor24759	AC009117.1	0.009460597	-0.139937176	0.158437207	0.901683154
cor26492	RPL32P33	0.009499079	-0.139899443	0.158474727	0.901285258
cor14138	ESRP1	0.009546427	-0.139853018	0.158520889	0.900795737
cor9554	PCDHGB8P	0.009582999	-0.139817157	0.158556546	0.900417641
cor1235	DEPDC1-AS1	0.009615019	-0.13978576	0.158587763	0.900086632
cor23400	AC084855.2	0.009622359	-0.139778564	0.158594919	0.900010761
cor21464	SLC25A21-AS1	0.009630731	-0.139770354	0.158603082	0.89992421
cor15280	KRT8P11	0.009640569	-0.139760707	0.158612672	0.899822519
cor6896	AC026316.2	0.009652496	-0.139749012	0.158624301	0.899699231
cor21086	AL157762.1	0.00968503	-0.13971711	0.158656019	0.899362944
cor4504	AC079793.1	0.009691415	-0.139710849	0.158662244	0.899296945
cor18152	SNORD15B	0.009781522	-0.139622492	0.158750089	0.898365664
cor15777	LCNL1	0.009822351	-0.139582455	0.158789893	0.897943731
cor24786	AC092145.1	0.009856965	-0.139548511	0.158823637	0.89758604
cor16944	NKX1-2	0.009858363	-0.139547141	0.158825	0.897571602
cor25647	AC005899.2	0.009872749	-0.139533034	0.158839024	0.897422946
cor24276	AC027348.1	0.009936908	-0.139470117	0.15890157	0.896760026
cor28705	HNRNPA1P52	0.009948904	-0.139458353	0.158913264	0.896636089
cor31215	RPL7P52	0.009952344	-0.139454979	0.158916618	0.896600542
cor9262	HMGB1P29	0.009956807	-0.139450603	0.158920969	0.896554432
cor5279	EEF1B2P7	0.009986389	-0.139421593	0.158949806	0.896248814
cor14774	LINC01251	0.009995217	-0.139412936	0.158958412	0.896157613
cor10693	TDRG1	0.010084659	-0.139325222	0.159045602	0.895233669
cor15170	OGN	0.010107016	-0.139303297	0.159067396	0.895002739
cor4041	IGKV3-20	0.010179574	-0.139232139	0.159138124	0.894253345
cor4431	FAR2P3	0.010200483	-0.139211633	0.159158506	0.894037404
cor32180	PWWP3B	0.010225552	-0.139187048	0.159182942	0.893778523
cor5655	RN7SL296P	0.010275842	-0.139137726	0.159231963	0.893259203
cor23370	LINC02254	0.010317455	-0.139096914	0.159272525	0.892829528
cor20158	AC002351.1	0.010331996	-0.139082653	0.159286697	0.8926794
cor16788	AL121929.3	0.010345724	-0.13906919	0.159300078	0.892537662
cor11190	REV3L-IT1	0.010369699	-0.139045675	0.159323448	0.892290132
cor25024	AC116914.1	0.010419061	-0.138997262	0.159371562	0.891780526
cor27318	DOK6	0.010482578	-0.138934964	0.159433472	0.891124854
cor15679	AL772161.1	0.010551391	-0.138867472	0.159500542	0.890414605
cor26038	AC091132.3	0.010578851	-0.138840538	0.159527307	0.890131196
cor25820	SNORD124	0.010623897	-0.138796356	0.15957121	0.889666329
cor1307	AL138799.2	0.010626468	-0.138793833	0.159573717	0.88963979
cor14750	AL157884.3	0.01065325	-0.138767565	0.159599819	0.889363425
cor7761	FGF5	0.010760351	-0.138662512	0.159704202	0.888258353
cor829	AL050341.1	0.010851199	-0.1385734	0.159792742	0.887321156
cor3373	HMGN2P20	0.010857651	-0.13856707	0.159799031	0.887254593
cor19003	TAS2R64P	0.01091173	-0.138514024	0.159851734	0.886696795
cor18992	AC006518.1	0.010955481	-0.138471107	0.159894372	0.886245559
cor21141	LDHBP1	0.010988561	-0.138438657	0.15992661	0.885904403
cor6184	RPS3AP15	0.010998003	-0.138429395	0.159935811	0.88580703
cor14554	AL928970.1	0.011048909	-0.138379457	0.159985421	0.885282084
cor26154	TAC4	0.011052948	-0.138375495	0.159989357	0.885240435
cor22316	GABRB3	0.01107257	-0.138356247	0.160008479	0.885038114
cor12725	AC005086.2	0.011095122	-0.138334124	0.160030456	0.884805583
cor5345	AC093802.2	0.011186591	-0.138244393	0.160119592	0.883862561
cor32429	SLITRK4	0.011277096	-0.138155605	0.160207787	0.882929633
cor19234	DUX4L27	0.011327551	-0.138106107	0.160256953	0.882409616
cor8560	AC010469.2	0.01137394	-0.138060596	0.160302156	0.881931545
cor12341	AC073335.2	0.011379884	-0.138054765	0.160307948	0.881870296
cor23513	SSTR5	0.011403315	-0.138031777	0.16033078	0.881628839
cor16415	AC073389.2	0.011415974	-0.138019358	0.160343115	0.881498399
cor18763	IQSEC3P1	0.011427705	-0.138007849	0.160354546	0.881377519
cor3841	AC007395.1	0.011428588	-0.138006982	0.160355406	0.881368418
cor30668	XKR3	0.011509166	-0.137927927	0.160433922	0.880538197
cor22540	PLA2G4E-AS1	0.011530184	-0.137907307	0.160454401	0.88032167
cor14602	IGHEP2	0.01166098	-0.137778978	0.160581845	0.878974369
cor5767	HNRNPA1P22	0.011712142	-0.137728781	0.160631693	0.878447464
cor9291	FBN2	0.011774652	-0.137667448	0.160692598	0.877803751
cor29605	RPL23AP6	0.011807424	-0.137635292	0.160724528	0.877466306
cor12102	LINC01449	0.011827085	-0.137616001	0.160743684	0.877263873
cor9980	AC008443.3	0.011836107	-0.137607148	0.160752475	0.877170975
cor13731	AC016813.2	0.011839596	-0.137603725	0.160755874	0.877135054
cor31561	PPEF1	0.011857055	-0.137586594	0.160772884	0.876955302
cor20911	TARDBPP2	0.011876692	-0.137567326	0.160792015	0.876753143
cor5494	CHCHD4P4	0.011962546	-0.137483084	0.16087566	0.875869353
cor7136	LINC01983	0.011972018	-0.13747379	0.160884889	0.875771854
cor32492	U82695.1	0.011974984	-0.137470879	0.160887779	0.875741322
cor17324	LINC02751	0.011992149	-0.137454036	0.160904502	0.875564644
cor1182	AL049636.1	0.011993071	-0.137453131	0.1609054	0.875555158
cor7918	TACR3	0.012017616	-0.137429047	0.160929313	0.875302534
cor23229	AC021739.4	0.012050327	-0.137396949	0.160961181	0.874965879
cor15205	MIR23B	0.012088405	-0.137359583	0.160998278	0.874574015
cor6951	AC007687.1	0.012179653	-0.137270044	0.161087172	0.873635117
cor1072	ZYG11A	0.012187069	-0.137262766	0.161094397	0.873558814
cor10243	H3C7	0.012204777	-0.137245389	0.161111648	0.873376627
cor2999	LINC02814	0.012210782	-0.137239496	0.161117498	0.87331485
cor19626	SNORD59A	0.012216911	-0.137233481	0.161123469	0.873251789
cor4325	DPP10	0.012359996	-0.137093068	0.161262856	0.871779975
cor2805	AL360091.1	0.012368592	-0.137084631	0.161271231	0.871691559
cor29681	AL133465.1	0.012407141	-0.137046801	0.161308783	0.871295113
cor29589	FERMT1	0.01242279	-0.137031443	0.161324027	0.871134188
cor13470	AC087203.2	0.012452624	-0.137002165	0.161353088	0.870827401
cor20914	PCDH20	0.012464693	-0.136990321	0.161364845	0.870703304
cor26198	RPL5P33	0.012480382	-0.136974924	0.161380128	0.870541977
cor30567	ERVH48-1	0.012497542	-0.136958083	0.161396844	0.870365539
cor30464	CLIC6	0.012502283	-0.136953431	0.161401462	0.870316796
cor26730	AC110285.1	0.012519432	-0.136936601	0.161418166	0.870140478
cor4813	RPL21P32	0.01256024	-0.136896551	0.161457917	0.869720936
cor22250	IGHV3-21	0.012587967	-0.136869339	0.161484926	0.869435889
cor14579	CARM1P1	0.012605807	-0.136851831	0.161502303	0.869252505
cor10656	LAP3P2	0.01267412	-0.136784786	0.161568844	0.868550333
cor22531	AC020659.2	0.012691078	-0.136768142	0.161585362	0.868376043
cor12268	GUSBP6	0.012732939	-0.136727058	0.161626136	0.867945832
cor26172	H1-9P	0.012746494	-0.136713753	0.16163934	0.867806529
cor1264	SLC44A5	0.0127556	-0.136704817	0.161648209	0.867712959
cor5067	AC012513.2	0.012757249	-0.136703198	0.161649815	0.867696014
cor19717	AC027667.1	0.012786605	-0.136674385	0.161678409	0.867394351
cor26230	RPL39P33	0.012904613	-0.136558561	0.161793349	0.866181914
cor18360	MMP12	0.012906977	-0.13655624	0.161795652	0.866157629
cor17871	SPDYC	0.012909356	-0.136553906	0.161797968	0.866133193
cor13881	AC068389.1	0.013023252	-0.136442113	0.161908899	0.864963313
cor17575	MADD-AS1	0.013034817	-0.136430762	0.161920163	0.864844544
cor17279	MTRNR2L8	0.013070532	-0.136395705	0.161954947	0.864477768
cor8666	AC106800.4	0.013087143	-0.1363794	0.161971126	0.864307186
cor17426	AC104978.1	0.013164209	-0.136303754	0.162046181	0.863515888
cor26324	RPSAP66	0.013167954	-0.136300078	0.162049829	0.863477436
cor25909	AC067852.4	0.01324969	-0.136219845	0.162129432	0.862638332
cor9795	RANBP17	0.013272289	-0.136197662	0.16215144	0.862406366
cor11286	RSPO3	0.013293229	-0.136177106	0.162171833	0.862191423
cor26954	CCDC58P3	0.013318515	-0.136152285	0.162196458	0.861931903
cor23751	RPS3AP48	0.013329235	-0.136141761	0.162206898	0.861821874
cor9845	FAM153B	0.013336074	-0.136135048	0.162213559	0.861751685
cor1298	PSAT1P3	0.013347141	-0.136124185	0.162224336	0.861638112
cor11	MTND1P23	0.013368047	-0.136103661	0.162244696	0.861423554
cor15396	AL162393.1	0.013383671	-0.136088325	0.162259911	0.861263225
cor3792	MEIS1-AS3	0.013403124	-0.136069229	0.162278855	0.861063604
cor30819	IGLV1-47	0.013407419	-0.136065012	0.162283037	0.861019533
cor4006	ANAPC1P1	0.013416031	-0.136056558	0.162291425	0.860931158
cor1005	FOXE3	0.013451004	-0.136022227	0.162325482	0.860572314
cor26424	AC005544.1	0.013452937	-0.136020329	0.162327364	0.860552477
cor9395	FBXL21P	0.01345308	-0.136020189	0.162327503	0.860551014
cor14011	PKIA-AS1	0.013532718	-0.135942009	0.162405056	0.859733976
cor13867	AC012103.1	0.013581649	-0.135893973	0.162452705	0.859232046
cor5559	AC090950.1	0.013594453	-0.135881402	0.162465174	0.859100709
cor277	RPL10P17	0.013641688	-0.135835031	0.16251117	0.858616246
cor32206	AL035425.2	0.013654292	-0.135822658	0.162523443	0.858486989
cor6770	AC026347.1	0.013674619	-0.135802701	0.162543237	0.858278521
cor31845	SNORA11	0.013697431	-0.135780306	0.16256545	0.858044593
cor15309	SMC2-AS1	0.013709534	-0.135768424	0.162577235	0.857920485
cor31565	ADGRG2	0.013721535	-0.135756642	0.162588922	0.857797421
cor25263	AC005725.1	0.0137352	-0.135743226	0.162602228	0.857657301
cor15305	PGAP4	0.013748385	-0.135730282	0.162615067	0.857522113
cor11082	GPR63	0.013760738	-0.135718153	0.162627096	0.85739545
cor25199	AC129492.1	0.013772154	-0.135706946	0.162638212	0.857278404
cor11061	NACAP7	0.013776253	-0.135702922	0.162642203	0.857236381
cor9294	ADAMTS19-AS1	0.013798512	-0.135681068	0.162663877	0.85700817
cor17302	AC013549.1	0.013879934	-0.135601129	0.162743159	0.8561735
cor32376	SMIM10L2B-AS1	0.01389616	-0.135585199	0.162758958	0.856007186
cor22294	MAGEL2	0.013980074	-0.13550281	0.162840664	0.855147165
cor22198	KIF26A	0.014083876	-0.135400892	0.162941732	0.85408355
cor20013	NR1H4	0.014110261	-0.135374986	0.162967421	0.853813244
cor15218	AL354861.3	0.014118525	-0.135366871	0.162975468	0.853728578
cor8002	UGT8	0.014126206	-0.13535933	0.162982946	0.853649895
cor8322	AC097537.1	0.014264089	-0.135223943	0.16311719	0.852237623
cor1843	PFN1P4	0.014294145	-0.135194431	0.163146452	0.851929836
cor22582	CKMT1A	0.014310355	-0.135178513	0.163162234	0.85176384
cor13938	AC087359.1	0.014355561	-0.135134124	0.163206245	0.851300972
cor11275	AL450332.1	0.014364775	-0.135125077	0.163215216	0.851206637
cor26707	AC127496.3	0.01447299	-0.135018814	0.163320568	0.850098838
cor6382	LINC02024	0.014482877	-0.135009105	0.163330193	0.849997644
cor27727	CCL25	0.014512115	-0.134980394	0.163358657	0.849698388
cor14805	CCL21	0.014562052	-0.134931356	0.163407271	0.849187336
cor6988	AC092960.1	0.014620527	-0.134873933	0.163464196	0.848588979
cor21144	GRTP1-AS1	0.014641689	-0.134853152	0.163484797	0.848372455
cor24644	AC002044.1	0.014644364	-0.134850525	0.163487401	0.848345086
cor10643	Z95152.1	0.014666072	-0.134829206	0.163508534	0.848122985
cor4792	LINC01934	0.014712646	-0.13478347	0.163553872	0.847646532
cor2149	AL590666.3	0.014725662	-0.134770687	0.163566543	0.847513378
cor18553	FOXR1	0.014739355	-0.13475724	0.163579872	0.847373314
cor26636	AC021683.3	0.014742697	-0.134753958	0.163583125	0.847339131
cor8454	AC022424.1	0.014803164	-0.134694575	0.163641987	0.846720666
cor24714	AC046158.1	0.014819134	-0.134678891	0.163657533	0.84655734
cor20430	TMEM132D	0.014844701	-0.134653782	0.16368242	0.84629588
cor13489	PPM1AP1	0.014977093	-0.13452376	0.163811291	0.844942237
cor2517	RPS3AP8	0.015036172	-0.134465737	0.163868797	0.844338329
cor20062	KRT18P20	0.01506894	-0.134433554	0.163900692	0.844003412
cor16094	RPL7P37	0.015149839	-0.134354098	0.163979434	0.843176676
cor11227	TRAPPC3L	0.015198448	-0.134306354	0.164026747	0.842679998
cor3227	ALLC	0.015211884	-0.134293158	0.164039824	0.842542731
cor17137	TH	0.015247468	-0.134258207	0.164074459	0.84217919
cor7355	RPS3AP19	0.015278546	-0.134227683	0.164104707	0.841861727
cor22613	DUOXA1	0.015302262	-0.134204389	0.164127789	0.841619476
cor13729	AC069120.1	0.015312707	-0.134194129	0.164137955	0.841512788
cor11282	PPP1R14BP5	0.015457553	-0.134051855	0.164278929	0.8400336
cor11078	UFL1-AS1	0.015492443	-0.134017584	0.164312885	0.839677388
cor14315	LINC01151	0.015503749	-0.134006478	0.164323889	0.839561959
cor10238	H4C5	0.01550953	-0.134000799	0.164329515	0.839502941
cor25755	YWHAEP7	0.015558741	-0.13395246	0.164377409	0.839000589
cor10414	RPL7P4	0.015628284	-0.133884148	0.164445088	0.838290798
cor27532	ZNF556	0.01568688	-0.133826587	0.164502113	0.837692835
cor12391	AC099398.1	0.015713156	-0.133800775	0.164527684	0.837424722
cor31043	AL096701.1	0.015721811	-0.133792274	0.164536107	0.83733642
cor32172	H2BW3P	0.015731635	-0.133782623	0.164545667	0.837236182
cor11592	PACRG-AS3	0.015734752	-0.13377956	0.164548701	0.837204374
cor17606	AC109635.5	0.015757063	-0.133757643	0.164570413	0.83697675
cor19744	HMGA2	0.015758051	-0.133756673	0.164571375	0.836966668
cor6923	ASS1P7	0.015788245	-0.133727012	0.164600757	0.836658647
cor22241	IGHG3	0.015800154	-0.133715313	0.164612347	0.836537161
cor6885	SEC62-AS1	0.015874342	-0.133642432	0.164684542	0.835780444
cor2699	AL391822.1	0.015880556	-0.133636328	0.164690589	0.835717073
cor1816	RNVU1-29	0.01590884	-0.133608542	0.164718112	0.835428623
cor8166	POU4F2	0.015952178	-0.133565966	0.164760285	0.834986683
cor25467	CCDC144NL	0.016005627	-0.133513457	0.164812296	0.834441715
cor2170	FCRL3	0.016022094	-0.13349728	0.164828319	0.834273838
cor11256	RPL23AP48	0.016025678	-0.133493759	0.164831807	0.834237299
cor28211	BNIP3P10	0.016045399	-0.133474384	0.164850998	0.834036249
cor28444	GAPDHS	0.016077574	-0.133442774	0.164882306	0.833708264
cor12098	AC006023.2	0.01619278	-0.133329588	0.164994407	0.832534119
cor961	RPS15AP10	0.01624639	-0.133276916	0.165046571	0.831987862
cor3919	DQX1	0.016264655	-0.133258972	0.165064343	0.831801776
cor6541	AC137695.1	0.016293381	-0.133230748	0.165092294	0.83150912
cor5488	MIR378B	0.016293739	-0.133230396	0.165092642	0.831505475
cor12230	CICP11	0.01632484	-0.133199839	0.165122903	0.831188652
cor23861	AC130651.1	0.016344234	-0.133180784	0.165141773	0.830991101
cor10902	AL121949.1	0.016360864	-0.133164444	0.165157954	0.830821714
cor1209	MIR3117	0.016363058	-0.133162289	0.165160088	0.830799371
cor31510	FAM9C	0.016374983	-0.133150572	0.165171691	0.830677914
cor11561	AL356417.2	0.016453512	-0.133073414	0.165248097	0.829878181
cor16513	RPL12P29	0.016455157	-0.133071797	0.165249699	0.829861423
cor14868	AL512604.1	0.0164696	-0.133057606	0.165263751	0.82971436
cor30661	BMS1P22	0.016475782	-0.133051532	0.165269765	0.829651419
cor9455	PSD2-AS1	0.016503229	-0.133024563	0.16529647	0.829371952
cor18451	LINC02764	0.016545436	-0.132983092	0.165337535	0.828942253
cor23877	NPIPA8	0.016557534	-0.132971204	0.165349305	0.828819094
cor19028	AC008115.2	0.016560601	-0.132968191	0.165352289	0.828787875
cor7743	AC114801.3	0.016575945	-0.132953114	0.165367218	0.82863168
cor29596	PLCB4	0.016631199	-0.132898821	0.165420975	0.828069276
cor3849	ELOCP21	0.016642851	-0.132887372	0.165432311	0.827950684
cor14965	CR786580.1	0.016697089	-0.132834077	0.165485079	0.827398732
cor12267	TRIM60P17	0.016702735	-0.132828529	0.165490572	0.827341276
cor13126	OR9N1P	0.016715136	-0.132816343	0.165502637	0.827215085
cor8954	AC020937.1	0.016728208	-0.132803498	0.165515355	0.827082074
cor23097	RPL18P11	0.016736641	-0.132795212	0.165523558	0.826996278
cor16088	LINC02634	0.016776154	-0.132756384	0.165561999	0.826594264
cor18413	HNRNPA1P60	0.016817337	-0.132715915	0.165602064	0.826175312
cor2301	HMGB3P6	0.016834488	-0.132699061	0.16561875	0.826000845
cor21364	AL079352.1	0.016841844	-0.132691833	0.165625906	0.825926025
cor10686	KCNK17	0.016893966	-0.132640614	0.165676612	0.8253959
cor4725	EVX2	0.016921744	-0.132613317	0.165703635	0.825113402
cor7974	AC093663.1	0.016929776	-0.132605423	0.165711449	0.825031719
cor7451	MESTP3	0.01693719	-0.132598137	0.165718662	0.824956323
cor11974	AC005162.1	0.01694126	-0.132594139	0.16572262	0.824914944
cor13386	AC016065.2	0.016990773	-0.132545482	0.165770787	0.824411494
cor31883	ASB12	0.01707896	-0.132458818	0.165856574	0.823514978
cor31218	AL022238.2	0.017081852	-0.132455975	0.165859388	0.823485577
cor19384	AC125611.1	0.017162209	-0.132377004	0.165937557	0.822668869
cor23008	LMAN1L	0.017171903	-0.132367477	0.165946986	0.822570355
cor30838	IGLL5	0.01719747	-0.132342351	0.165971856	0.822310559
cor1076	AC099677.4	0.017207718	-0.132332279	0.165981825	0.822206423
cor17305	RASSF10	0.017214739	-0.132325379	0.165988655	0.822135083
cor10376	MICD	0.017408895	-0.132134561	0.166177512	0.82016287
cor26938	AP001099.1	0.017429904	-0.132113913	0.166197946	0.819949536
cor14235	CTHRC1	0.017472127	-0.132072413	0.166239016	0.819520808
cor7202	AC253576.1	0.017487236	-0.132057563	0.166253712	0.81936741
cor18936	BTG1P1	0.017551733	-0.131994172	0.166316444	0.818712663
cor16884	LINC00867	0.017592102	-0.131954493	0.166355708	0.818302914
cor2746	FCAMR	0.017674064	-0.131873933	0.166435426	0.817471143
cor19515	HOXC11	0.017706958	-0.1318416	0.166467419	0.817137377
cor26013	KIF18B	0.01771626	-0.131832457	0.166476466	0.817043002
cor7971	PITX2	0.017728847	-0.131820085	0.166488708	0.816915303
cor8237	AC098679.3	0.017738221	-0.131810871	0.166497824	0.816820203
cor8540	AC138951.1	0.017782756	-0.131767096	0.166541138	0.816368423
cor4866	TMEFF2	0.01780207	-0.131748111	0.166559923	0.816172509
cor1423	AC126124.2	0.017804359	-0.131745861	0.166562149	0.816149296
cor26196	AC005921.4	0.017805991	-0.131744256	0.166563736	0.816132737
cor22365	HERC2P10	0.017829	-0.131721639	0.166586114	0.815899365
cor12946	RNA5SP242	0.017938785	-0.131613724	0.166692884	0.814786084
cor17259	KRT8P41	0.017950638	-0.131602072	0.166704411	0.814665909
cor13026	AC009275.1	0.01795698	-0.131595838	0.166710579	0.814601607
cor25745	AC243654.3	0.017965383	-0.131587577	0.166718752	0.814516412
cor6516	AC079945.2	0.017982248	-0.131570999	0.166735153	0.814345437
cor15470	AC007066.1	0.017997587	-0.131555921	0.16675007	0.814189946
cor1967	AL365436.2	0.018008293	-0.131545396	0.166760482	0.814081414
cor15459	AL359636.2	0.018011285	-0.131542455	0.166763392	0.814051086
cor813	AL035404.1	0.01802276	-0.131531175	0.166774551	0.813934771
cor27892	RSL24D1P8	0.018056567	-0.131497942	0.166807429	0.813592108
cor29193	AC011487.3	0.018102394	-0.131452892	0.166851995	0.81312767
cor26014	AC015936.1	0.018139053	-0.131416855	0.166887645	0.812756194
cor31377	Z84468.1	0.01816619	-0.131390178	0.166914035	0.812481232
[truncated: 30,635 more rows]
